# Supplementary material for: The relationships between the isoelectric point and: length of proteins, taxonomy and ecology of organisms
Source: BMC Genomics. 2007 Jun 12;8:163. doi: 10.1186/1471-2164-8-163 (PMC1905920; doi:10.1186/1471-2164-8-163)
Supplement: Additional file 1 — List of analysed proteomes. [file 1471-2164-8-163-S1.xls]

## Sheet: Arkusz1
Name	Number of encoded protein	Group of proteomes encoded by:	Source
Aeropyrum pernix K1	1841	chromosomes of Archaea	National Center for Biotechnology Information
Archaeoglobus fulgidus DSM 4304	2420	chromosomes of Archaea	National Center for Biotechnology Information
Haloarcula marismortui ATCC 43049	3412	chromosomes of Archaea	National Center for Biotechnology Information
Halobacterium sp. NRC-1	2075	chromosomes of Archaea	National Center for Biotechnology Information
Methanocaldococcus jannaschii DSM 2661	1786	chromosomes of Archaea	National Center for Biotechnology Information
Methanococcus maripaludis S2	1722	chromosomes of Archaea	National Center for Biotechnology Information
Methanopyrus kandleri AV19	1687	chromosomes of Archaea	National Center for Biotechnology Information
Methanosarcina acetivorans str. C2A	4540	chromosomes of Archaea	National Center for Biotechnology Information
Methanosarcina mazei Go1	3371	chromosomes of Archaea	National Center for Biotechnology Information
Methanothermobacter thermautotrophicus str. Delta H	1873	chromosomes of Archaea	National Center for Biotechnology Information
Nanoarchaeum equitans Kin4-M	536	chromosomes of Archaea	National Center for Biotechnology Information
Natronomonas pharaonis DSM 2160	2661	chromosomes of Archaea	National Center for Biotechnology Information
Picrophilus torridus DSM 9790	1535	chromosomes of Archaea	National Center for Biotechnology Information
Pyrobaculum aerophilum str. IM2	2605	chromosomes of Archaea	National Center for Biotechnology Information
Pyrococcus abyssi GE5	1896	chromosomes of Archaea	National Center for Biotechnology Information
Pyrococcus furiosus DSM 3638	2125	chromosomes of Archaea	National Center for Biotechnology Information
Pyrococcus horikoshii OT3	1956	chromosomes of Archaea	National Center for Biotechnology Information
Sulfolobus solfataricus P2	2977	chromosomes of Archaea	National Center for Biotechnology Information
Sulfolobus tokodaii str. 7	2825	chromosomes of Archaea	National Center for Biotechnology Information
Thermococcus kodakaraensis KOD1	2306	chromosomes of Archaea	National Center for Biotechnology Information
Thermoplasma acidophilum DSM 1728	1482	chromosomes of Archaea	National Center for Biotechnology Information
Thermoplasma volcanium GSS1	1499	chromosomes of Archaea	National Center for Biotechnology Information
Acinetobacter sp. ADP1	3325	chromosomes of Bacteria	National Center for Biotechnology Information
Agrobacterium tumefaciens str. C58 Cereon	4554	chromosomes of Bacteria	National Center for Biotechnology Information
Agrobacterium tumefaciens str. C58 UWash.	4661	chromosomes of Bacteria	National Center for Biotechnology Information
Anaplasma marginale str. St. Maries	949	chromosomes of Bacteria	National Center for Biotechnology Information
Aquifex aeolicus VF5	1529	chromosomes of Bacteria	National Center for Biotechnology Information
Azoarcus sp. EbN1	4133	chromosomes of Bacteria	National Center for Biotechnology Information
Bacillus anthracis A2012	5544	chromosomes of Bacteria	National Center for Biotechnology Information
Bacillus anthracis str. Ames	5311	chromosomes of Bacteria	National Center for Biotechnology Information
Bacillus anthracis str. 'Ames Ancestor'	5309	chromosomes of Bacteria	National Center for Biotechnology Information
Bacillus anthracis str. Sterne	5287	chromosomes of Bacteria	National Center for Biotechnology Information
Bacillus cereus ATCC 10987	5603	chromosomes of Bacteria	National Center for Biotechnology Information
Bacillus cereus ATCC 14579	5234	chromosomes of Bacteria	National Center for Biotechnology Information
Bacillus cereus ZK	5134	chromosomes of Bacteria	National Center for Biotechnology Information
Bacillus clausii KSM-K16	4096	chromosomes of Bacteria	National Center for Biotechnology Information
Bacillus halodurans C-125	4066	chromosomes of Bacteria	National Center for Biotechnology Information
Bacillus licheniformis ATCC 14580	4152	chromosomes of Bacteria	National Center for Biotechnology Information
Bacillus licheniformis DSM 13	4196	chromosomes of Bacteria	National Center for Biotechnology Information
Bacillus subtilis subsp. subtilis str. 168	4105	chromosomes of Bacteria	National Center for Biotechnology Information
Bacillus thuringiensis serovar konkukian str. 97-27	5117	chromosomes of Bacteria	National Center for Biotechnology Information
Bacteroides fragilis NCTC 9343	4189	chromosomes of Bacteria	National Center for Biotechnology Information
Bacteroides fragilis YCH46	4578	chromosomes of Bacteria	National Center for Biotechnology Information
Bacteroides thetaiotaomicron VPI-5482	4778	chromosomes of Bacteria	National Center for Biotechnology Information
Bartonella henselae str. Houston-1	1488	chromosomes of Bacteria	National Center for Biotechnology Information
Bartonella quintana str. Toulouse	1142	chromosomes of Bacteria	National Center for Biotechnology Information
Bdellovibrio bacteriovorus HD100	3587	chromosomes of Bacteria	National Center for Biotechnology Information
Bifidobacterium longum NCC2705	1727	chromosomes of Bacteria	National Center for Biotechnology Information
Bordetella bronchiseptica RB50	4994	chromosomes of Bacteria	National Center for Biotechnology Information
Bordetella parapertussis 12822	4185	chromosomes of Bacteria	National Center for Biotechnology Information
Bordetella pertussis Tohama I	3436	chromosomes of Bacteria	National Center for Biotechnology Information
Borrelia burgdorferi B31	851	chromosomes of Bacteria	National Center for Biotechnology Information
Borrelia garinii PBi ch. linear	832	chromosomes of Bacteria	National Center for Biotechnology Information
Bradyrhizobium japonicum USDA 110	8317	chromosomes of Bacteria	National Center for Biotechnology Information
Brucella abortus biovar 1 str. 9-941	3085	chromosomes of Bacteria	National Center for Biotechnology Information
Brucella melitensis 16M	3198	chromosomes of Bacteria	National Center for Biotechnology Information
Brucella suis 1330	3271	chromosomes of Bacteria	National Center for Biotechnology Information
Buchnera aphidicola str. APS (Acyrthosiphon pisum)	564	chromosomes of Bacteria	National Center for Biotechnology Information
Buchnera aphidicola str. Bp (Baizongia pistaciae)	504	chromosomes of Bacteria	National Center for Biotechnology Information
Buchnera aphidicola str. Sg (Schizaphis graminum)	546	chromosomes of Bacteria	National Center for Biotechnology Information
Burkholderia mallei ATCC 23344	4764	chromosomes of Bacteria	National Center for Biotechnology Information
Burkholderia pseudomallei K96243	5728	chromosomes of Bacteria	National Center for Biotechnology Information
Campylobacter jejuni RM1221	1838	chromosomes of Bacteria	National Center for Biotechnology Information
Campylobacter jejuni subsp. jejuni NCTC 11168	1629	chromosomes of Bacteria	National Center for Biotechnology Information
Candidatus Blochmannia floridanus	583	chromosomes of Bacteria	National Center for Biotechnology Information
Caulobacter crescentus CB15	3737	chromosomes of Bacteria	National Center for Biotechnology Information
Chlamydia muridarum Nigg	904	chromosomes of Bacteria	National Center for Biotechnology Information
Chlamydia trachomatis D/UW-3/CX	895	chromosomes of Bacteria	National Center for Biotechnology Information
Chlamydophila abortus S26/3	932	chromosomes of Bacteria	National Center for Biotechnology Information
Chlamydophila caviae GPIC	998	chromosomes of Bacteria	National Center for Biotechnology Information
Chlamydophila pneumoniae AR39	1112	chromosomes of Bacteria	National Center for Biotechnology Information
Chlamydophila pneumoniae CWL029	1052	chromosomes of Bacteria	National Center for Biotechnology Information
Chlamydophila pneumoniae J138	1069	chromosomes of Bacteria	National Center for Biotechnology Information
Chlamydophila pneumoniae TW-183	1113	chromosomes of Bacteria	National Center for Biotechnology Information
Chlorobium tepidum TLS	2252	chromosomes of Bacteria	National Center for Biotechnology Information
Chromobacterium violaceum ATCC 12472	4407	chromosomes of Bacteria	National Center for Biotechnology Information
Chromohalobacter salexigens DSM 3043	3298	chromosomes of Bacteria	National Center for Biotechnology Information
Clostridium acetobutylicum ATCC 824	3672	chromosomes of Bacteria	National Center for Biotechnology Information
Clostridium perfringens str. 13	2660	chromosomes of Bacteria	National Center for Biotechnology Information
Clostridium tetani E88	2373	chromosomes of Bacteria	National Center for Biotechnology Information
Corynebacterium diphtheriae NCTC 13129	2272	chromosomes of Bacteria	National Center for Biotechnology Information
Corynebacterium efficiens YS-314	2950	chromosomes of Bacteria	National Center for Biotechnology Information
Corynebacterium glutamicum ATCC 13032	2993	chromosomes of Bacteria	National Center for Biotechnology Information
Coxiella burnetii RSA 493	2010	chromosomes of Bacteria	National Center for Biotechnology Information
Dehalococcoides ethenogenes 195	1580	chromosomes of Bacteria	National Center for Biotechnology Information
Deinococcus radiodurans R1	2997	chromosomes of Bacteria	National Center for Biotechnology Information
Desulfotalea psychrophila LSv54	3116	chromosomes of Bacteria	National Center for Biotechnology Information
Desulfovibrio vulgaris subsp. vulgaris str. Hildenborough	3379	chromosomes of Bacteria	National Center for Biotechnology Information
Ehrlichia ruminantium str. Gardel	950	chromosomes of Bacteria	National Center for Biotechnology Information
Ehrlichia ruminantium str. Welgevonden NC_005295	888	chromosomes of Bacteria	National Center for Biotechnology Information
Ehrlichia ruminantium str. Welgevonden NC_006832	958	chromosomes of Bacteria	National Center for Biotechnology Information
Enterococcus faecalis V583	3113	chromosomes of Bacteria	National Center for Biotechnology Information
Erwinia carotovora subsp. atroseptica SCRI1043	4472	chromosomes of Bacteria	National Center for Biotechnology Information
Escherichia coli CFT073	5379	chromosomes of Bacteria	National Center for Biotechnology Information
Escherichia coli K12	4242	chromosomes of Bacteria	National Center for Biotechnology Information
Escherichia coli O157:H7	5253	chromosomes of Bacteria	National Center for Biotechnology Information
Escherichia coli O157:H7 EDL933	5324	chromosomes of Bacteria	National Center for Biotechnology Information
Francisella tularensis subsp. tularensis Schu 4	1603	chromosomes of Bacteria	National Center for Biotechnology Information
Fusobacterium nucleatum subsp. nucleatum ATCC 25586	2067	chromosomes of Bacteria	National Center for Biotechnology Information
Geobacillus kaustophilus HTA426	3498	chromosomes of Bacteria	National Center for Biotechnology Information
Geobacter sulfurreducens PCA	3446	chromosomes of Bacteria	National Center for Biotechnology Information
Gloeobacter violaceus PCC 7421	4430	chromosomes of Bacteria	National Center for Biotechnology Information
Gluconobacter oxydans 621H	2432	chromosomes of Bacteria	National Center for Biotechnology Information
Haemophilus ducreyi 35000HP	1717	chromosomes of Bacteria	National Center for Biotechnology Information
Haemophilus influenzae Rd KW20	1657	chromosomes of Bacteria	National Center for Biotechnology Information
Hahella chejuensis KCTC 2396	6778	chromosomes of Bacteria	National Center for Biotechnology Information
Helicobacter hepaticus ATCC 51449	1875	chromosomes of Bacteria	National Center for Biotechnology Information
Helicobacter pylori 26695	1576	chromosomes of Bacteria	National Center for Biotechnology Information
Helicobacter pylori J99	1491	chromosomes of Bacteria	National Center for Biotechnology Information
Idiomarina loihiensis L2TR	2628	chromosomes of Bacteria	National Center for Biotechnology Information
Lactobacillus acidophilus NCFM	1864	chromosomes of Bacteria	National Center for Biotechnology Information
Lactobacillus johnsonii NCC 533	1821	chromosomes of Bacteria	National Center for Biotechnology Information
Lactobacillus plantarum WCFS1	3009	chromosomes of Bacteria	National Center for Biotechnology Information
Lactococcus lactis subsp. lactis Il1403	2321	chromosomes of Bacteria	National Center for Biotechnology Information
Legionella pneumophila str. Lens	2878	chromosomes of Bacteria	National Center for Biotechnology Information
Legionella pneumophila str. Paris	3027	chromosomes of Bacteria	National Center for Biotechnology Information
Legionella pneumophila subsp. pneumophila str. Philadelphia 1	2942	chromosomes of Bacteria	National Center for Biotechnology Information
Leifsonia xyli subsp. xyli str. CTCB07	2030	chromosomes of Bacteria	National Center for Biotechnology Information
Leptospira interrogans serovar Copenhageni str. Fiocruz L1-130	3658	chromosomes of Bacteria	National Center for Biotechnology Information
Leptospira interrogans serovar Lai str. 56601	4727	chromosomes of Bacteria	National Center for Biotechnology Information
Listeria innocua Clip11262	2968	chromosomes of Bacteria	National Center for Biotechnology Information
Listeria monocytogenes EGD-e	2846	chromosomes of Bacteria	National Center for Biotechnology Information
Listeria monocytogenes str. 4b F2365	2821	chromosomes of Bacteria	National Center for Biotechnology Information
Mannheimia succiniciproducens MBEL55E	2384	chromosomes of Bacteria	National Center for Biotechnology Information
Mesoplasma florum L1	682	chromosomes of Bacteria	National Center for Biotechnology Information
Mesorhizobium loti MAFF303099	6743	chromosomes of Bacteria	National Center for Biotechnology Information
Methylococcus capsulatus str. Bath	2959	chromosomes of Bacteria	National Center for Biotechnology Information
Mycobacterium avium subsp. paratuberculosis str. k10	4350	chromosomes of Bacteria	National Center for Biotechnology Information
Mycobacterium bovis AF2122/97	3920	chromosomes of Bacteria	National Center for Biotechnology Information
Mycobacterium leprae TN	1605	chromosomes of Bacteria	National Center for Biotechnology Information
Mycobacterium tuberculosis CDC1551	4189	chromosomes of Bacteria	National Center for Biotechnology Information
Mycobacterium tuberculosis H37Rv	3991	chromosomes of Bacteria	National Center for Biotechnology Information
Mycoplasma gallisepticum R	726	chromosomes of Bacteria	National Center for Biotechnology Information
Mycoplasma genitalium G-37	484	chromosomes of Bacteria	National Center for Biotechnology Information
Mycoplasma hyopneumoniae 232	691	chromosomes of Bacteria	National Center for Biotechnology Information
Mycoplasma mobile 163K	633	chromosomes of Bacteria	National Center for Biotechnology Information
Mycoplasma mycoides subsp. mycoides SC str. PG1	1016	chromosomes of Bacteria	National Center for Biotechnology Information
Mycoplasma penetrans HF-2	1037	chromosomes of Bacteria	National Center for Biotechnology Information
Mycoplasma pneumoniae M129	689	chromosomes of Bacteria	National Center for Biotechnology Information
Mycoplasma pulmonis UAB CTIP	782	chromosomes of Bacteria	National Center for Biotechnology Information
Neisseria gonorrhoeae FA 1090	2002	chromosomes of Bacteria	National Center for Biotechnology Information
Neisseria meningitidis MC58	2079	chromosomes of Bacteria	National Center for Biotechnology Information
Neisseria meningitidis Z2491	2065	chromosomes of Bacteria	National Center for Biotechnology Information
Nitrosomonas europaea ATCC 19718	2461	chromosomes of Bacteria	National Center for Biotechnology Information
Nocardia farcinica IFM 10152	5683	chromosomes of Bacteria	National Center for Biotechnology Information
Nostoc sp. PCC 7120	5366	chromosomes of Bacteria	National Center for Biotechnology Information
Oceanobacillus iheyensis HTE831	3500	chromosomes of Bacteria	National Center for Biotechnology Information
Onion yellows phytoplasma OY-M	754	chromosomes of Bacteria	National Center for Biotechnology Information
Parachlamydia sp. UWE25	2031	chromosomes of Bacteria	National Center for Biotechnology Information
Pasteurella multocida subsp. multocida str. Pm70	2015	chromosomes of Bacteria	National Center for Biotechnology Information
Photobacterium profundum SS9	5413	chromosomes of Bacteria	National Center for Biotechnology Information
Photorhabdus luminescens subsp. laumondii TTO1	4683	chromosomes of Bacteria	National Center for Biotechnology Information
Porphyromonas gingivalis W83	1909	chromosomes of Bacteria	National Center for Biotechnology Information
Prochlorococcus marinus str. MIT 9313	2265	chromosomes of Bacteria	National Center for Biotechnology Information
Prochlorococcus marinus subsp. marinus str. CCMP1375	1882	chromosomes of Bacteria	National Center for Biotechnology Information
Prochlorococcus marinus subsp. pastoris str. CCMP1986	1712	chromosomes of Bacteria	National Center for Biotechnology Information
Propionibacterium acnes KPA171202	2297	chromosomes of Bacteria	National Center for Biotechnology Information
Pseudomonas aeruginosa PAO1	5567	chromosomes of Bacteria	National Center for Biotechnology Information
Pseudomonas putida KT2440	5350	chromosomes of Bacteria	National Center for Biotechnology Information
Pseudomonas syringae pv. tomato str. DC3000	5471	chromosomes of Bacteria	National Center for Biotechnology Information
Ralstonia solanacearum GMI1000	3440	chromosomes of Bacteria	National Center for Biotechnology Information
Rhodopirellula baltica SH 1	7325	chromosomes of Bacteria	National Center for Biotechnology Information
Rhodopseudomonas palustris CGA009	4813	chromosomes of Bacteria	National Center for Biotechnology Information
Rickettsia conorii str. Malish 7	1374	chromosomes of Bacteria	National Center for Biotechnology Information
Rickettsia prowazekii str. Madrid E	835	chromosomes of Bacteria	National Center for Biotechnology Information
Rickettsia typhi str. Wilmington	838	chromosomes of Bacteria	National Center for Biotechnology Information
Salinibacter ruber DSM 13855	2801	chromosomes of Bacteria	National Center for Biotechnology Information
Salmonella enterica subsp. enterica serovar Choleraesuis str. SC-B67	4445	chromosomes of Bacteria	National Center for Biotechnology Information
Salmonella enterica subsp. enterica serovar Paratypi A str. ATCC 9150	4093	chromosomes of Bacteria	National Center for Biotechnology Information
Salmonella enterica subsp. enterica serovar Typhi str. CT18	4395	chromosomes of Bacteria	National Center for Biotechnology Information
Salmonella enterica subsp. enterica serovar Typhi Ty2	4318	chromosomes of Bacteria	National Center for Biotechnology Information
Salmonella typhimurium LT2	4425	chromosomes of Bacteria	National Center for Biotechnology Information
Shewanella oneidensis MR-1	4324	chromosomes of Bacteria	National Center for Biotechnology Information
Shigella flexneri 2a str. 2457T	4068	chromosomes of Bacteria	National Center for Biotechnology Information
Shigella flexneri 2a str. 301	4182	chromosomes of Bacteria	National Center for Biotechnology Information
Silicibacter pomeroyi DSS-3	3810	chromosomes of Bacteria	National Center for Biotechnology Information
Sinorhizobium meliloti 1021	3341	chromosomes of Bacteria	National Center for Biotechnology Information
Staphylococcus aureus subsp. aureus COL	2615	chromosomes of Bacteria	National Center for Biotechnology Information
Staphylococcus aureus subsp. aureus MRSA252	2656	chromosomes of Bacteria	National Center for Biotechnology Information
Staphylococcus aureus subsp. aureus MSSA476	2579	chromosomes of Bacteria	National Center for Biotechnology Information
Staphylococcus aureus subsp. aureus Mu50	2697	chromosomes of Bacteria	National Center for Biotechnology Information
Staphylococcus aureus subsp. aureus MW2	2632	chromosomes of Bacteria	National Center for Biotechnology Information
Staphylococcus aureus subsp. aureus N315	2588	chromosomes of Bacteria	National Center for Biotechnology Information
Staphylococcus epidermidis ATCC 12228	2419	chromosomes of Bacteria	National Center for Biotechnology Information
Staphylococcus epidermidis RP62A	2494	chromosomes of Bacteria	National Center for Biotechnology Information
Streptococcus agalactiae 2603V/R	2124	chromosomes of Bacteria	National Center for Biotechnology Information
Streptococcus agalactiae NEM316	2094	chromosomes of Bacteria	National Center for Biotechnology Information
Streptococcus mutans UA159	1960	chromosomes of Bacteria	National Center for Biotechnology Information
Streptococcus pneumoniae R6	2043	chromosomes of Bacteria	National Center for Biotechnology Information
Streptococcus pneumoniae TIGR4	2094	chromosomes of Bacteria	National Center for Biotechnology Information
Streptococcus pyogenes M1 GAS	1697	chromosomes of Bacteria	National Center for Biotechnology Information
Streptococcus pyogenes MGAS10394	1886	chromosomes of Bacteria	National Center for Biotechnology Information
Streptococcus pyogenes MGAS315	1865	chromosomes of Bacteria	National Center for Biotechnology Information
Streptococcus pyogenes MGAS8232	1845	chromosomes of Bacteria	National Center for Biotechnology Information
Streptococcus pyogenes SSI-1	1861	chromosomes of Bacteria	National Center for Biotechnology Information
Streptococcus thermophilus CNRZ1066	1915	chromosomes of Bacteria	National Center for Biotechnology Information
Streptococcus thermophilus LMG 18311	1889	chromosomes of Bacteria	National Center for Biotechnology Information
Streptomyces avermitilis MA-4680	7577	chromosomes of Bacteria	National Center for Biotechnology Information
Streptomyces coelicolor A3(2)	7769	chromosomes of Bacteria	National Center for Biotechnology Information
Symbiobacterium thermophilum IAM 14863	3337	chromosomes of Bacteria	National Center for Biotechnology Information
Synechococcus elongatus PCC 6301	2525	chromosomes of Bacteria	National Center for Biotechnology Information
Synechococcus sp. WH 8102	2517	chromosomes of Bacteria	National Center for Biotechnology Information
Synechocystis sp. PCC 6803	3167	chromosomes of Bacteria	National Center for Biotechnology Information
Thermoanaerobacter tengcongensis MB4	2588	chromosomes of Bacteria	National Center for Biotechnology Information
Thermosynechococcus elongatus BP-1	2475	chromosomes of Bacteria	National Center for Biotechnology Information
Thermotoga maritima MSB8	1858	chromosomes of Bacteria	National Center for Biotechnology Information
Thermus thermophilus HB27	1982	chromosomes of Bacteria	National Center for Biotechnology Information
Thermus thermophilus HB8	1973	chromosomes of Bacteria	National Center for Biotechnology Information
Treponema denticola ATCC 35405	2767	chromosomes of Bacteria	National Center for Biotechnology Information
Treponema pallidum subsp. pallidum str. Nichols	1036	chromosomes of Bacteria	National Center for Biotechnology Information
Tropheryma whipplei str. Twist	808	chromosomes of Bacteria	National Center for Biotechnology Information
Tropheryma whipplei TW08/27	783	chromosomes of Bacteria	National Center for Biotechnology Information
Ureaplasma parvum serovar 3 str. ATCC 700970	614	chromosomes of Bacteria	National Center for Biotechnology Information
Vibrio cholerae O1 biovar eltor str. N16961	3835	chromosomes of Bacteria	National Center for Biotechnology Information
Vibrio fischeri ES114	3747	chromosomes of Bacteria	National Center for Biotechnology Information
Vibrio parahaemolyticus RIMD 2210633	4832	chromosomes of Bacteria	National Center for Biotechnology Information
Vibrio vulnificus CMCP6	4514	chromosomes of Bacteria	National Center for Biotechnology Information
Vibrio vulnificus YJ016	4955	chromosomes of Bacteria	National Center for Biotechnology Information
Wigglesworthia glossinidia endosymbiont of Glossina brevipalpis	611	chromosomes of Bacteria	National Center for Biotechnology Information
Wolbachia endosymbiont of Drosophila melanogaster	1195	chromosomes of Bacteria	National Center for Biotechnology Information
Wolbachia endosymbiont strain TRS of Brugia malayi	805	chromosomes of Bacteria	National Center for Biotechnology Information
Wolinella succinogenes DSM 1740	2044	chromosomes of Bacteria	National Center for Biotechnology Information
Xanthomonas axonopodis pv. citri str. 306	4312	chromosomes of Bacteria	National Center for Biotechnology Information
Xanthomonas campestris pv. campestris str. ATCC 33913	4181	chromosomes of Bacteria	National Center for Biotechnology Information
Xanthomonas oryzae pv. oryzae KACC10331	4637	chromosomes of Bacteria	National Center for Biotechnology Information
Xylella fastidiosa 9a5c	2766	chromosomes of Bacteria	National Center for Biotechnology Information
Xylella fastidiosa Temecula1	2034	chromosomes of Bacteria	National Center for Biotechnology Information
Yersinia pestis biovar Medievalis str. 91001	3895	chromosomes of Bacteria	National Center for Biotechnology Information
Yersinia pestis CO92	3885	chromosomes of Bacteria	National Center for Biotechnology Information
Yersinia pestis KIM	4086	chromosomes of Bacteria	National Center for Biotechnology Information
Yersinia pseudotuberculosis IP 32953	3901	chromosomes of Bacteria	National Center for Biotechnology Information
Zymomonas mobilis subsp. mobilis ZM4	1998	chromosomes of Bacteria	National Center for Biotechnology Information
Anopheles gambiae PEST	15802	chromosomes of Eukaryota	Ensembl project
Apis mellifera	5799	chromosomes of Eukaryota	National Center for Biotechnology Information
Arabidopsis thaliana	25908	chromosomes of Eukaryota	European Bioinformatics Institute
Ashbya gossypii ATCC 10895	4718	chromosomes of Eukaryota	European Bioinformatics Institute
Aspergillus fumigatus Af293	9926	chromosomes of Eukaryota	The Institute for Genomic Research (TIGR)
Aspergillus nidulans FGSC-A4	9541	chromosomes of Eukaryota	Broad Institute of MIT and Harvard
Bombyx mori p50T	21302	chromosomes of Eukaryota	SilkDB
Bos taurus	37667	chromosomes of Eukaryota	National Center for Biotechnology Information
Brachydanio rerio	7332	chromosomes of Eukaryota	European Bioinformatics Institute
Caenorhabditis briggsae	19334	chromosomes of Eukaryota	Welcome Trust Sanger Institute
Caenorhabditis elegans	21962	chromosomes of Eukaryota	European Bioinformatics Institute
Candida glabrata CBS138	5178	chromosomes of Eukaryota	European Bioinformatics Institute
Canis familiaris	16841	chromosomes of Eukaryota	National Center for Biotechnology Information
Chaetomium globosum	11124	chromosomes of Eukaryota	Broad Institute of MIT and Harvard
Chlamydomonas reinhardtii	19832	chromosomes of Eukaryota	DOE Joint Genome Institute
Ciona intestinalis	15852	chromosomes of Eukaryota	DOE Joint Genome Institute
Cryptococcus neoformans var. neoformans JEC21	6468	chromosomes of Eukaryota	European Bioinformatics Institute
Cryptosporidium hominis TU502	3934	chromosomes of Eukaryota	Virginia Commonwealth University
Cyanidioschyzon merolae 10D	4772	chromosomes of Eukaryota	National Institute of Genetics, Japan
Debaryomyces hansenii CBS767	6314	chromosomes of Eukaryota	European Bioinformatics Institute
Dictyostelium discoideum AX4	13636	chromosomes of Eukaryota	DictyBase
Drosophila melanogaster	15475	chromosomes of Eukaryota	European Bioinformatics Institute
Encephalitozoon cuniculi GB-M1	1972	chromosomes of Eukaryota	European Bioinformatics Institute
Entamoeba histolytica HM1:IMSS (ATCC 30459)	9772	chromosomes of Eukaryota	The Institute for Genomic Research (TIGR)
Fusarium graminearum PH-1 (NRRL 31084)	11640	chromosomes of Eukaryota	Broad Institute of MIT and Harvard
Gallus gallus	18018	chromosomes of Eukaryota	National Center for Biotechnology Information
Guillardia theta nucleomorph	485	chromosomes of Eukaryota	National Center for Biotechnology Information
Homo sapiens	33459	chromosomes of Eukaryota	European Bioinformatics Institute
Kluyveromyces lactis NRRL Y-1140	5319	chromosomes of Eukaryota	European Bioinformatics Institute
Leishmania major Friedlin	8282	chromosomes of Eukaryota	Welcome Trust Sanger Institute
Magnaporthe grisea 70-15	11109	chromosomes of Eukaryota	Broad Institute of MIT and Harvard
Mus musculus	30931	chromosomes of Eukaryota	European Bioinformatics Institute
Neurospora crassa OR74A	10620	chromosomes of Eukaryota	Broad Institute of MIT and Harvard
Oryza sativa ssp. Japonica c.v. Nipponbare	61250	chromosomes of Eukaryota	The Institute for Genomic Research (TIGR)
Pan troglodytes	21724	chromosomes of Eukaryota	National Center for Biotechnology Information
Paramecium tetraurelia	463	chromosomes of Eukaryota	European Bioinformatics Institute: macronuclear largest chromosome
Phanerochaete chrysosporium RP-78	11776	chromosomes of Eukaryota	DOE Joint Genome Institute
Phytophthora ramorum UCD Pr4	16066	chromosomes of Eukaryota	DOE Joint Genome Institute
Phytophthora sojae P6497	19276	chromosomes of Eukaryota	DOE Joint Genome Institute
Plasmodium falciparum 3D7	5265	chromosomes of Eukaryota	European Bioinformatics Institute
Plasmodium yoelii yoelii 17XNL	7861	chromosomes of Eukaryota	PlasmoDB
Rattus norvegicus	10519	chromosomes of Eukaryota	European Bioinformatics Institute
Saccharomyces bayanus MCYC 623	4966	chromosomes of Eukaryota	Stanford Genomic Resources
Saccharomyces castellii	4677	chromosomes of Eukaryota	Stanford Genomic Resources
Saccharomyces cerevisiae	6176	chromosomes of Eukaryota	European Bioinformatics Institute
Saccharomyces kluyveri NRRL Y-12651	2968	chromosomes of Eukaryota	Stanford Genomic Resources
Saccharomyces kudriavzevii IFO 1802	3768	chromosomes of Eukaryota	Stanford Genomic Resources
Saccharomyces mikatae IFO 1815	3100	chromosomes of Eukaryota	Stanford Genomic Resources
Saccharomyces paradoxus NRRL Y-17217	7793	chromosomes of Eukaryota	Stanford Genomic Resources
Schizosaccharomyces pombe 972h-	4966	chromosomes of Eukaryota	European Bioinformatics Institute
Stagonospora nodorum	16597	chromosomes of Eukaryota	Broad Institute of MIT and Harvard
Takifugu rubripes	33609	chromosomes of Eukaryota	International Fugu Genome Consortium
Tetrahymena thermophila SB210	27424	chromosomes of Eukaryota	The Institute for Genomic Research (TIGR)
Tetraodon nigroviridis	27918	chromosomes of Eukaryota	Genoscope
Thalassiosira pseudonana CCMP 1335	11397	chromosomes of Eukaryota	DOE Joint Genome Institute
Theileria annulata	3795	chromosomes of Eukaryota	Welcome Trust Sanger Institute
Theileria parva	4079	chromosomes of Eukaryota	The Institute for Genomic Research (TIGR)
Trichoderma reesei RUT-C30, ATCC56765	9997	chromosomes of Eukaryota	DOE Joint Genome Institute
Trichomonas vaginalis G3	99319	chromosomes of Eukaryota	The Institute for Genomic Research (TIGR)
Trypanosoma brucei TREU927/4 GUTat10.1	5577	chromosomes of Eukaryota	Welcome Trust Sanger Institute - chr. 1, 9, 10, 11; The Institute for Genomic Research (TIGR) - chr. 2
Ustilago maydis 521	6522	chromosomes of Eukaryota	Broad Institute of MIT and Harvard
Xenopus tropicalis	52786	chromosomes of Eukaryota	Ensembl project
Yarrowia lipolytica CLIB99	6510	chromosomes of Eukaryota	European Bioinformatics Institute
Abronia graminea	13	mitochondria	National Center for Biotechnology Information
Acanthamoeba castellanii	40	mitochondria	National Center for Biotechnology Information
Acanthogobius hasta	13	mitochondria	National Center for Biotechnology Information
Acinonyx jubatus	13	mitochondria	National Center for Biotechnology Information
Acipenser dabryanus	13	mitochondria	National Center for Biotechnology Information
Acipenser stellatus	13	mitochondria	National Center for Biotechnology Information
Acipenser transmontanus	13	mitochondria	National Center for Biotechnology Information
Acropora tenuis	13	mitochondria	National Center for Biotechnology Information
Aedes albopictus	13	mitochondria	National Center for Biotechnology Information
Albinaria caerulea	13	mitochondria	National Center for Biotechnology Information
Albula glossodonta	13	mitochondria	National Center for Biotechnology Information
Aldrovandia affinis	13	mitochondria	National Center for Biotechnology Information
Alepocephalus tenebrosus	13	mitochondria	National Center for Biotechnology Information
Aleurochiton aceris	13	mitochondria	National Center for Biotechnology Information
Aleurodicus dugesii	13	mitochondria	National Center for Biotechnology Information
Alligator mississippiensis	13	mitochondria	National Center for Biotechnology Information
Alligator sinensis	13	mitochondria	National Center for Biotechnology Information
Allocyttus niger	13	mitochondria	National Center for Biotechnology Information
Allomyces macrogynus	25	mitochondria	National Center for Biotechnology Information
Alytes obstetricans pertinax	13	mitochondria	National Center for Biotechnology Information
Amblyomma triguttatum	13	mitochondria	National Center for Biotechnology Information
Ambystoma andersoni	13	mitochondria	National Center for Biotechnology Information
Ambystoma californiense	13	mitochondria	National Center for Biotechnology Information
Ambystoma dumerilii	13	mitochondria	National Center for Biotechnology Information
Ambystoma laterale	13	mitochondria	National Center for Biotechnology Information
Ambystoma mexicanum	13	mitochondria	National Center for Biotechnology Information
Ambystoma tigrinum tigrinum	13	mitochondria	National Center for Biotechnology Information
Amia calva	13	mitochondria	National Center for Biotechnology Information
Amphisbaena schmidti	13	mitochondria	National Center for Biotechnology Information
Anacropora matthai	13	mitochondria	National Center for Biotechnology Information
Ancylostoma duodenale	12	mitochondria	National Center for Biotechnology Information
Andrias davidianus	13	mitochondria	National Center for Biotechnology Information
Aneides flavipunctatus	13	mitochondria	National Center for Biotechnology Information
Aneides hardii	13	mitochondria	National Center for Biotechnology Information
Anguilla anguilla	13	mitochondria	National Center for Biotechnology Information
Anguilla australis australis	13	mitochondria	National Center for Biotechnology Information
Anguilla australis schmidtii	13	mitochondria	National Center for Biotechnology Information
Anguilla bengalensis labiata	13	mitochondria	National Center for Biotechnology Information
Anguilla bicolor bicolor	13	mitochondria	National Center for Biotechnology Information
Anguilla bicolor pacifica	13	mitochondria	National Center for Biotechnology Information
Anguilla celebesensis	13	mitochondria	National Center for Biotechnology Information
Anguilla dieffenbachii	13	mitochondria	National Center for Biotechnology Information
Anguilla interioris	13	mitochondria	National Center for Biotechnology Information
Anguilla japonica	13	mitochondria	National Center for Biotechnology Information
Anguilla malgumora	13	mitochondria	National Center for Biotechnology Information
Anguilla marmorata	13	mitochondria	National Center for Biotechnology Information
Anguilla megastoma	13	mitochondria	National Center for Biotechnology Information
Anguilla mossambica	13	mitochondria	National Center for Biotechnology Information
Anguilla nebulosa nebulosa	13	mitochondria	National Center for Biotechnology Information
Anguilla obscura	13	mitochondria	National Center for Biotechnology Information
Anguilla reinhardtii	13	mitochondria	National Center for Biotechnology Information
Anguilla rostrata	13	mitochondria	National Center for Biotechnology Information
Anomalopteryx didiformis	13	mitochondria	National Center for Biotechnology Information
Anopheles gambiae	13	mitochondria	European Bioinformatics Institute
Anopheles quadrimaculatus A	13	mitochondria	National Center for Biotechnology Information
Anoplogaster cornuta	13	mitochondria	National Center for Biotechnology Information
Anser albifrons	13	mitochondria	National Center for Biotechnology Information
Anseranas semipalmata	13	mitochondria	National Center for Biotechnology Information
Antheraea pernyi	13	mitochondria	National Center for Biotechnology Information
Antigonia capros	13	mitochondria	National Center for Biotechnology Information
Aphredoderus sayanus	13	mitochondria	National Center for Biotechnology Information
Apis mellifera ligustica	13	mitochondria	National Center for Biotechnology Information
Aplysia californica	13	mitochondria	National Center for Biotechnology Information
Apteronotus albifrons	13	mitochondria	National Center for Biotechnology Information
Apteryx haastii	13	mitochondria	National Center for Biotechnology Information
Arabidopsis thaliana	55	mitochondria	National Center for Biotechnology Information
Arbacia lixula	13	mitochondria	National Center for Biotechnology Information
Arcos sp. KU-149	13	mitochondria	National Center for Biotechnology Information
Arctocephalus forsteri	13	mitochondria	National Center for Biotechnology Information
Arctoscopus japonicus	13	mitochondria	National Center for Biotechnology Information
Arenaria interpres	13	mitochondria	National Center for Biotechnology Information
Argulus americanus	13	mitochondria	National Center for Biotechnology Information
Armillifer armillatus	13	mitochondria	National Center for Biotechnology Information
Artemia franciscana	13	mitochondria	National Center for Biotechnology Information
Artibeus jamaicensis	13	mitochondria	National Center for Biotechnology Information
Ascaris suum	12	mitochondria	National Center for Biotechnology Information
Asterias amurensis	13	mitochondria	National Center for Biotechnology Information
Asterina pectinifera	13	mitochondria	National Center for Biotechnology Information
Astropecten polyacanthus	13	mitochondria	National Center for Biotechnology Information
Ateleopus japonicus	13	mitochondria	National Center for Biotechnology Information
Aulopus japonicus	13	mitochondria	National Center for Biotechnology Information
Auxis rochei	13	mitochondria	National Center for Biotechnology Information
Auxis thazard	13	mitochondria	National Center for Biotechnology Information
Axinella corrugata	14	mitochondria	National Center for Biotechnology Information
Aythya americana	13	mitochondria	National Center for Biotechnology Information
Bactrocera oleae	13	mitochondria	National Center for Biotechnology Information
Balaena mysticetus	13	mitochondria	National Center for Biotechnology Information
Balaenoptera acutorostrata	13	mitochondria	National Center for Biotechnology Information
Balaenoptera bonaerensis	13	mitochondria	National Center for Biotechnology Information
Balaenoptera borealis	13	mitochondria	National Center for Biotechnology Information
Balaenoptera brydei	13	mitochondria	National Center for Biotechnology Information
Balaenoptera musculus	13	mitochondria	National Center for Biotechnology Information
Balaenoptera physalus	13	mitochondria	National Center for Biotechnology Information
Balanoglossus carnosus	13	mitochondria	National Center for Biotechnology Information
Bassozetus zenkevitchi	13	mitochondria	National Center for Biotechnology Information
Bathylagus ochotensis	13	mitochondria	National Center for Biotechnology Information
Batrachoseps attenuatus	13	mitochondria	National Center for Biotechnology Information
Batrachoseps wrightorum	13	mitochondria	National Center for Biotechnology Information
Bemisia tabaci	13	mitochondria	National Center for Biotechnology Information
Berardius bairdii	13	mitochondria	National Center for Biotechnology Information
Beryx decadactylus	13	mitochondria	National Center for Biotechnology Information
Beryx splendens	13	mitochondria	National Center for Biotechnology Information
Beta vulgaris subsp. vulgaris	141	mitochondria	National Center for Biotechnology Information
Biomphalaria glabrata	13	mitochondria	National Center for Biotechnology Information
Bipes biporus	13	mitochondria	National Center for Biotechnology Information
Bipes canaliculatus	13	mitochondria	National Center for Biotechnology Information
Bipes tridactylus	13	mitochondria	National Center for Biotechnology Information
Bolitoglossa n. sp. RLM-2004	13	mitochondria	National Center for Biotechnology Information
Bombina bombina	13	mitochondria	National Center for Biotechnology Information
Bombina orientalis	13	mitochondria	National Center for Biotechnology Information
Bombyx mandarina	13	mitochondria	National Center for Biotechnology Information
Bombyx mori	13	mitochondria	National Center for Biotechnology Information
Bos grunniens	12	mitochondria	National Center for Biotechnology Information
Bos indicus	13	mitochondria	National Center for Biotechnology Information
Bos taurus	13	mitochondria	National Center for Biotechnology Information
Bradypus tridactylus	13	mitochondria	National Center for Biotechnology Information
Branchiostoma belcheri	13	mitochondria	National Center for Biotechnology Information
Branchiostoma floridae	13	mitochondria	National Center for Biotechnology Information
Branchiostoma lanceolatum	13	mitochondria	National Center for Biotechnology Information
Branta canadensis	13	mitochondria	National Center for Biotechnology Information
Brugia malayi	12	mitochondria	National Center for Biotechnology Information
Bubalus bubalis	13	mitochondria	National Center for Biotechnology Information
Buergeria buergeri	13	mitochondria	National Center for Biotechnology Information
Bufo melanostictus	13	mitochondria	National Center for Biotechnology Information
Buteo buteo	13	mitochondria	National Center for Biotechnology Information
Caelorinchus kishinouyei	13	mitochondria	National Center for Biotechnology Information
Caenolestes fuliginosus	13	mitochondria	National Center for Biotechnology Information
Caenorhabditis elegans	12	mitochondria	National Center for Biotechnology Information
Cafeteria roenbergensis	34	mitochondria	National Center for Biotechnology Information
Caiman crocodilus	13	mitochondria	National Center for Biotechnology Information
Callinectes sapidus	13	mitochondria	National Center for Biotechnology Information
Candida albicans SC5314	13	mitochondria	National Center for Biotechnology Information
Candida glabrata	11	mitochondria	National Center for Biotechnology Information
Candida metapsilosis	15	mitochondria	National Center for Biotechnology Information
Candida orthopsilosis	15	mitochondria	National Center for Biotechnology Information
Candida parapsilosis	20	mitochondria	National Center for Biotechnology Information
Candida stellata	15	mitochondria	National Center for Biotechnology Information
Canis familiaris	13	mitochondria	National Center for Biotechnology Information
Caperea marginata	13	mitochondria	National Center for Biotechnology Information
Capra hircus	13	mitochondria	National Center for Biotechnology Information
Carangoides armatus	13	mitochondria	National Center for Biotechnology Information
Caranx melampygus	13	mitochondria	National Center for Biotechnology Information
Carapus bermudensis	13	mitochondria	National Center for Biotechnology Information
Carassius auratus	13	mitochondria	National Center for Biotechnology Information
Carassius auratus auratus	13	mitochondria	National Center for Biotechnology Information
Carassius auratus x Cyprinus carpio	13	mitochondria	National Center for Biotechnology Information
Carassius auratus x Cyprinus carpio x Carassius cuvieri	13	mitochondria	National Center for Biotechnology Information
Carassius carassius	13	mitochondria	National Center for Biotechnology Information
Carios capensis	13	mitochondria	National Center for Biotechnology Information
Carpiodes carpio	13	mitochondria	National Center for Biotechnology Information
Casuarius casuarius	13	mitochondria	National Center for Biotechnology Information
Cataetyx rubrirostris	13	mitochondria	National Center for Biotechnology Information
Caulophryne pelagica	13	mitochondria	National Center for Biotechnology Information
Cavia porcellus	13	mitochondria	National Center for Biotechnology Information
Cebus albifrons	13	mitochondria	National Center for Biotechnology Information
Centruroides limpidus	13	mitochondria	National Center for Biotechnology Information
Cepaea nemoralis	13	mitochondria	National Center for Biotechnology Information
Ceratitis capitata	13	mitochondria	National Center for Biotechnology Information
Ceratotherium simum	13	mitochondria	National Center for Biotechnology Information
Cercopithecus aethiops	13	mitochondria	National Center for Biotechnology Information
Cervus nippon centralis	13	mitochondria	National Center for Biotechnology Information
Cervus nippon yakushimae	13	mitochondria	National Center for Biotechnology Information
Cervus nippon yesoensis	13	mitochondria	National Center for Biotechnology Information
Cetostoma regani	13	mitochondria	National Center for Biotechnology Information
Chaetosphaeridium globosum	46	mitochondria	National Center for Biotechnology Information
Chalceus macrolepidotus	13	mitochondria	National Center for Biotechnology Information
Chalinolobus tuberculatus	13	mitochondria	National Center for Biotechnology Information
Chanos chanos	13	mitochondria	National Center for Biotechnology Information
Chara vulgaris	46	mitochondria	National Center for Biotechnology Information
Chauliodus sloani	13	mitochondria	National Center for Biotechnology Information
Chaunax abei	13	mitochondria	National Center for Biotechnology Information
Chaunax tosaensis	13	mitochondria	National Center for Biotechnology Information
Chelonia mydas	13	mitochondria	National Center for Biotechnology Information
Cherax destructor	13	mitochondria	National Center for Biotechnology Information
Chimaera monstrosa	13	mitochondria	National Center for Biotechnology Information
Chinemys reevesi	13	mitochondria	National Center for Biotechnology Information
Chirocentrus dorab	13	mitochondria	National Center for Biotechnology Information
Chlamydomonas eugametos	14	mitochondria	National Center for Biotechnology Information
Chlorophthalmus agassizi	13	mitochondria	National Center for Biotechnology Information
Chlorurus sordidus	13	mitochondria	National Center for Biotechnology Information
Choloepus didactylus	13	mitochondria	National Center for Biotechnology Information
Chondrus crispus	25	mitochondria	National Center for Biotechnology Information
Chrysemys picta	13	mitochondria	National Center for Biotechnology Information
Chrysochloris asiatica	13	mitochondria	National Center for Biotechnology Information
Chrysodidymus synuroideus	37	mitochondria	National Center for Biotechnology Information
Chrysomya putoria	13	mitochondria	National Center for Biotechnology Information
Ciconia boyciana	13	mitochondria	National Center for Biotechnology Information
Ciconia ciconia	13	mitochondria	National Center for Biotechnology Information
Ciona intestinalis	13	mitochondria	National Center for Biotechnology Information
Ciona savignyi	12	mitochondria	National Center for Biotechnology Information
Clymenella torquata	13	mitochondria	National Center for Biotechnology Information
Cobitis striata	13	mitochondria	National Center for Biotechnology Information
Cochliomyia hominivorax	13	mitochondria	National Center for Biotechnology Information
Colobus guereza	13	mitochondria	National Center for Biotechnology Information
Cololabis saira	13	mitochondria	National Center for Biotechnology Information
Conger myriaster	13	mitochondria	National Center for Biotechnology Information
Cooperia oncophora	12	mitochondria	National Center for Biotechnology Information
Cordylus warreni	13	mitochondria	National Center for Biotechnology Information
Coregonus lavaretus	13	mitochondria	National Center for Biotechnology Information
Corvus frugilegus	13	mitochondria	National Center for Biotechnology Information
Corydoras rabauti	13	mitochondria	National Center for Biotechnology Information
Cottus reinii	13	mitochondria	National Center for Biotechnology Information
Coturnix chinensis	13	mitochondria	National Center for Biotechnology Information
Coturnix japonica	13	mitochondria	National Center for Biotechnology Information
Crassostrea gigas	12	mitochondria	National Center for Biotechnology Information
Crassostrea virginica	12	mitochondria	National Center for Biotechnology Information
Crenimugil crenilabis	13	mitochondria	National Center for Biotechnology Information
Crinipellis perniciosa	89	mitochondria	National Center for Biotechnology Information
Crioceris duodecimpunctata	13	mitochondria	National Center for Biotechnology Information
Crocidura russula	13	mitochondria	National Center for Biotechnology Information
Crossostoma lacustre	13	mitochondria	National Center for Biotechnology Information
Cryptococcus neoformans var. grubii	12	mitochondria	National Center for Biotechnology Information
Cucumaria miniata	13	mitochondria	National Center for Biotechnology Information
Cyanidioschyzon merolae	34	mitochondria	National Center for Biotechnology Information
Cynocephalus variegatus	13	mitochondria	National Center for Biotechnology Information
Cyprinus carpio	13	mitochondria	National Center for Biotechnology Information
Dactyloptena peterseni	13	mitochondria	National Center for Biotechnology Information
Dactyloptena tiltoni	13	mitochondria	National Center for Biotechnology Information
Dallia pectoralis	13	mitochondria	National Center for Biotechnology Information
Danacetichthys galathenus	13	mitochondria	National Center for Biotechnology Information
Danio rerio	13	mitochondria	National Center for Biotechnology Information
Daphnia pulex	13	mitochondria	National Center for Biotechnology Information
Dasypus novemcinctus	13	mitochondria	National Center for Biotechnology Information
Dermatobia hominis	13	mitochondria	National Center for Biotechnology Information
Desmognathus fuscus	13	mitochondria	National Center for Biotechnology Information
Desmognathus wrighti	13	mitochondria	National Center for Biotechnology Information
Diaphus splendidus	13	mitochondria	National Center for Biotechnology Information
Dictyostelium discoideum	40	mitochondria	National Center for Biotechnology Information
Didelphis virginiana	13	mitochondria	National Center for Biotechnology Information
Dinodon semicarinatus	13	mitochondria	National Center for Biotechnology Information
Dinornis giganteus	13	mitochondria	National Center for Biotechnology Information
Diomedea melanophris	13	mitochondria	National Center for Biotechnology Information
Diplacanthopoma brachysoma	13	mitochondria	National Center for Biotechnology Information
Diplometopon zarudnyi	13	mitochondria	National Center for Biotechnology Information
Diplophos taenia	13	mitochondria	National Center for Biotechnology Information
Dirofilaria immitis	12	mitochondria	National Center for Biotechnology Information
Discoglossus galganoi	13	mitochondria	National Center for Biotechnology Information
Dogania subplana	13	mitochondria	National Center for Biotechnology Information
Doliolum nationalis	13	mitochondria	National Center for Biotechnology Information
Dromaius novaehollandiae	13	mitochondria	National Center for Biotechnology Information
Dromiciops gliroides	13	mitochondria	National Center for Biotechnology Information
Drosophila mauritiana	13	mitochondria	National Center for Biotechnology Information
Drosophila melanogaster	13	mitochondria	National Center for Biotechnology Information
Drosophila sechellia	13	mitochondria	National Center for Biotechnology Information
Drosophila simulans	13	mitochondria	National Center for Biotechnology Information
Drosophila yakuba	13	mitochondria	National Center for Biotechnology Information
Dugong dugon	13	mitochondria	National Center for Biotechnology Information
Echinococcus multilocularis	12	mitochondria	National Center for Biotechnology Information
Echinops telfairi	13	mitochondria	National Center for Biotechnology Information
Echinosorex gymnura	13	mitochondria	National Center for Biotechnology Information
Eigenmannia sp.	13	mitochondria	National Center for Biotechnology Information
Elassoma evergladei	13	mitochondria	National Center for Biotechnology Information
Eleotris acanthopoma	13	mitochondria	National Center for Biotechnology Information
Elephantulus sp. VB001	13	mitochondria	National Center for Biotechnology Information
Elephas maximus	13	mitochondria	National Center for Biotechnology Information
Elops hawaiensis	13	mitochondria	National Center for Biotechnology Information
Elops saurus	13	mitochondria	National Center for Biotechnology Information
Emeus crassus	13	mitochondria	National Center for Biotechnology Information
Emiliania huxleyi	21	mitochondria	National Center for Biotechnology Information
Emmelichthys struhsakeri	13	mitochondria	National Center for Biotechnology Information
Enedrias crassispina	13	mitochondria	National Center for Biotechnology Information
Engraulis japonicus	13	mitochondria	National Center for Biotechnology Information
Ensatina eschscholtzii	13	mitochondria	National Center for Biotechnology Information
Epigonichthys lucayanus	13	mitochondria	National Center for Biotechnology Information
Epigonichthys maldivensis	13	mitochondria	National Center for Biotechnology Information
Episoriculus fumidus	13	mitochondria	National Center for Biotechnology Information
Eptatretus burgeri	13	mitochondria	National Center for Biotechnology Information
Equus asinus	13	mitochondria	National Center for Biotechnology Information
Equus caballus	13	mitochondria	National Center for Biotechnology Information
Erinaceus europaeus	13	mitochondria	National Center for Biotechnology Information
Eriocheir sinensis	13	mitochondria	National Center for Biotechnology Information
Erpetoichthys calabaricus	13	mitochondria	National Center for Biotechnology Information
Eschrichtius robustus	13	mitochondria	National Center for Biotechnology Information
Esox lucius	13	mitochondria	National Center for Biotechnology Information
Etheostoma radiosum	13	mitochondria	National Center for Biotechnology Information
Eubalaena australis	13	mitochondria	National Center for Biotechnology Information
Eubalaena japonica	13	mitochondria	National Center for Biotechnology Information
Eudromia elegans	13	mitochondria	National Center for Biotechnology Information
Eudyptula minor	13	mitochondria	National Center for Biotechnology Information
Eumeces egregius	13	mitochondria	National Center for Biotechnology Information
Eumetopias jubatus	13	mitochondria	National Center for Biotechnology Information
Eurycea bislineata	13	mitochondria	National Center for Biotechnology Information
Eurypharynx pelecanoides	13	mitochondria	National Center for Biotechnology Information
Eutaeniophorus sp. 033-Miya	13	mitochondria	National Center for Biotechnology Information
Euthynnus alletteratus	13	mitochondria	National Center for Biotechnology Information
Exocoetus volitans	13	mitochondria	National Center for Biotechnology Information
Falco peregrinus	13	mitochondria	National Center for Biotechnology Information
Fasciola hepatica	12	mitochondria	National Center for Biotechnology Information
Fejervarya limnocharis	13	mitochondria	National Center for Biotechnology Information
Felis catus	13	mitochondria	National Center for Biotechnology Information
Florometra serratissima	13	mitochondria	National Center for Biotechnology Information
Gadus morhua	13	mitochondria	National Center for Biotechnology Information
Galaxias maculatus	13	mitochondria	National Center for Biotechnology Information
Gallus gallus	13	mitochondria	National Center for Biotechnology Information
Gambusia affinis	13	mitochondria	National Center for Biotechnology Information
Gasterosteus aculeatus	13	mitochondria	National Center for Biotechnology Information
Gavia stellata	13	mitochondria	National Center for Biotechnology Information
Gegeneophis ramaswamii	13	mitochondria	National Center for Biotechnology Information
Geocalamus acutus	13	mitochondria	National Center for Biotechnology Information
Geodia neptuni	14	mitochondria	National Center for Biotechnology Information
Glossanodon semifasciatus	13	mitochondria	National Center for Biotechnology Information
Gomphiocephalus hodgsoni	13	mitochondria	National Center for Biotechnology Information
Gonorynchus greyi	13	mitochondria	National Center for Biotechnology Information
Gonostoma gracile	13	mitochondria	National Center for Biotechnology Information
Gorilla gorilla	13	mitochondria	National Center for Biotechnology Information
Graptacme eborea	13	mitochondria	National Center for Biotechnology Information
Gryllotalpa orientalis	13	mitochondria	National Center for Biotechnology Information
Gymnothorax kidako	13	mitochondria	National Center for Biotechnology Information
Gyrinophilus porphyriticus	13	mitochondria	National Center for Biotechnology Information
Habronattus oregonensis	13	mitochondria	National Center for Biotechnology Information
Haemaphysalis flava	13	mitochondria	National Center for Biotechnology Information
Haematobia irritans irritans	13	mitochondria	National Center for Biotechnology Information
Haematopus ater	13	mitochondria	National Center for Biotechnology Information
Halichoerus grypus	13	mitochondria	National Center for Biotechnology Information
Haliotis rubra	13	mitochondria	National Center for Biotechnology Information
Halocynthia roretzi	12	mitochondria	National Center for Biotechnology Information
Harpadon microchir	13	mitochondria	National Center for Biotechnology Information
Harpiosquilla harpax	13	mitochondria	National Center for Biotechnology Information
Harpochytrium sp. JEL105	14	mitochondria	National Center for Biotechnology Information
Harpochytrium sp. JEL94	14	mitochondria	National Center for Biotechnology Information
Helicolenus hilgendorfi	13	mitochondria	National Center for Biotechnology Information
Hemidactylium scutatum	13	mitochondria	National Center for Biotechnology Information
Hemiechinus auritus	13	mitochondria	National Center for Biotechnology Information
Heptathela hangzhouensis	13	mitochondria	National Center for Biotechnology Information
Herpestes javanicus	13	mitochondria	National Center for Biotechnology Information
Heterodontus francisci	13	mitochondria	National Center for Biotechnology Information
Heterodoxus macropus	13	mitochondria	National Center for Biotechnology Information
Hiodon alosoides	13	mitochondria	National Center for Biotechnology Information
Hippopotamus amphibius	13	mitochondria	National Center for Biotechnology Information
Homalodisca coagulata	13	mitochondria	National Center for Biotechnology Information
Homo sapiens	13	mitochondria	National Center for Biotechnology Information
Hoplostethus japonicus	13	mitochondria	National Center for Biotechnology Information
Huso huso	13	mitochondria	National Center for Biotechnology Information
Hutchinsoniella macracantha	13	mitochondria	National Center for Biotechnology Information
Hyaloraphidium curvatum	18	mitochondria	National Center for Biotechnology Information
Hydromantes brunus	13	mitochondria	National Center for Biotechnology Information
Hyla chinensis	13	mitochondria	National Center for Biotechnology Information
Hylobates lar	13	mitochondria	National Center for Biotechnology Information
Hymenolepis diminuta	12	mitochondria	National Center for Biotechnology Information
Hyperoodon ampullatus	13	mitochondria	National Center for Biotechnology Information
Hypoatherina tsurugae	13	mitochondria	National Center for Biotechnology Information
Hypocrea jecorina	19	mitochondria	National Center for Biotechnology Information
Hypoptychus dybowskii	13	mitochondria	National Center for Biotechnology Information
Ichthyophis bannanicus	13	mitochondria	National Center for Biotechnology Information
Ichthyophis glutinosus	13	mitochondria	National Center for Biotechnology Information
Ictalurus punctatus	13	mitochondria	National Center for Biotechnology Information
Iguana iguana	13	mitochondria	National Center for Biotechnology Information
Ijimaia dofleini	13	mitochondria	National Center for Biotechnology Information
Indostomus paradoxus	13	mitochondria	National Center for Biotechnology Information
Inia geoffrensis	13	mitochondria	National Center for Biotechnology Information
Isoodon macrourus	13	mitochondria	National Center for Biotechnology Information
Ixodes hexagonus	13	mitochondria	National Center for Biotechnology Information
Ixodes holocyclus	13	mitochondria	National Center for Biotechnology Information
Ixodes persulcatus	13	mitochondria	National Center for Biotechnology Information
Ixodes uriae	13	mitochondria	National Center for Biotechnology Information
Jaculus jaculus	13	mitochondria	National Center for Biotechnology Information
Jenkinsia lamprotaenia	13	mitochondria	National Center for Biotechnology Information
Kaloula pulchra	13	mitochondria	National Center for Biotechnology Information
Katharina tunicata	13	mitochondria	National Center for Biotechnology Information
Katsuwonus pelamis	13	mitochondria	National Center for Biotechnology Information
Kluyveromyces thermotoloerans	11	mitochondria	National Center for Biotechnology Information
Kogia breviceps	13	mitochondria	National Center for Biotechnology Information
Kryptolebias marmoratus	13	mitochondria	National Center for Biotechnology Information
Lagenorhynchus albirostris	13	mitochondria	National Center for Biotechnology Information
Lama pacos	13	mitochondria	National Center for Biotechnology Information
Laminaria digitata	39	mitochondria	National Center for Biotechnology Information
Lampetra fluviatilis	13	mitochondria	National Center for Biotechnology Information
Lampris guttatus	13	mitochondria	National Center for Biotechnology Information
Lampsilis ornata	13	mitochondria	National Center for Biotechnology Information
Laqueus rubellus	13	mitochondria	National Center for Biotechnology Information
Larus dominicanus	13	mitochondria	National Center for Biotechnology Information
Latimeria chalumnae	13	mitochondria	National Center for Biotechnology Information
Latimeria menadoensis	13	mitochondria	National Center for Biotechnology Information
Lecanicillium muscarium	15	mitochondria	National Center for Biotechnology Information
Lefua echigonia	13	mitochondria	National Center for Biotechnology Information
Lemur catta	13	mitochondria	National Center for Biotechnology Information
lepidopsocid RS-2001	13	mitochondria	National Center for Biotechnology Information
Lepidosiren paradoxa	13	mitochondria	National Center for Biotechnology Information
Lepisosteus oculatus	13	mitochondria	National Center for Biotechnology Information
Leptorhynchoides thecatus	12	mitochondria	National Center for Biotechnology Information
Leptotrombidium pallidum	13	mitochondria	National Center for Biotechnology Information
Leptotyphlops dulcis	13	mitochondria	National Center for Biotechnology Information
Lepus europaeus	13	mitochondria	National Center for Biotechnology Information
Limulus polyphemus	13	mitochondria	National Center for Biotechnology Information
Lithobius forficatus	13	mitochondria	National Center for Biotechnology Information
Locusta migratoria	13	mitochondria	National Center for Biotechnology Information
Loligo bleekeri	13	mitochondria	National Center for Biotechnology Information
Lophius americanus	13	mitochondria	National Center for Biotechnology Information
Lota lota	13	mitochondria	National Center for Biotechnology Information
Loxodonta africana	13	mitochondria	National Center for Biotechnology Information
Luidia quinalia	13	mitochondria	National Center for Biotechnology Information
Lumbricus terrestris	13	mitochondria	National Center for Biotechnology Information
Lyciasalamandra atifi	13	mitochondria	National Center for Biotechnology Information
Lycodes toyamensis	13	mitochondria	National Center for Biotechnology Information
Macaca mulatta	13	mitochondria	National Center for Biotechnology Information
Macaca sylvanus	13	mitochondria	National Center for Biotechnology Information
Macrobrachium rosenbergii	13	mitochondria	National Center for Biotechnology Information
Macropus robustus	13	mitochondria	National Center for Biotechnology Information
Macroscelides proboscideus	13	mitochondria	National Center for Biotechnology Information
Macrotis lagotis	13	mitochondria	National Center for Biotechnology Information
Malawimonas jakobiformis	49	mitochondria	National Center for Biotechnology Information
Manis tetradactyla	13	mitochondria	National Center for Biotechnology Information
Marchantia polymorpha	72	mitochondria	National Center for Biotechnology Information
Marsupenaeus japonicus	13	mitochondria	National Center for Biotechnology Information
Mastacembelus favus	13	mitochondria	National Center for Biotechnology Information
Masturus lanceolatus	13	mitochondria	National Center for Biotechnology Information
Megabalanus volcano	13	mitochondria	National Center for Biotechnology Information
Megalops atlanticus	13	mitochondria	National Center for Biotechnology Information
Megalops cyprinoides	13	mitochondria	National Center for Biotechnology Information
Megaptera novaeangliae	13	mitochondria	National Center for Biotechnology Information
Melanocetus murrayi	13	mitochondria	National Center for Biotechnology Information
Melanonus zugmayeri	13	mitochondria	National Center for Biotechnology Information
Melanotaenia lacustris	13	mitochondria	National Center for Biotechnology Information
Melipona bicolor	13	mitochondria	National Center for Biotechnology Information
Mesobuthus gibbosus	13	mitochondria	National Center for Biotechnology Information
Metachirus nudicaudatus	13	mitochondria	National Center for Biotechnology Information
Metridium senile	14	mitochondria	National Center for Biotechnology Information
Microhyla heymonsi	13	mitochondria	National Center for Biotechnology Information
Microtus kikuchii	13	mitochondria	National Center for Biotechnology Information
Mogera wogura	13	mitochondria	National Center for Biotechnology Information
Mola mola	13	mitochondria	National Center for Biotechnology Information
Monoblepharella sp. JEL15	26	mitochondria	National Center for Biotechnology Information
Monocentris japonicus	13	mitochondria	National Center for Biotechnology Information
Monodelphis domestica	13	mitochondria	National Center for Biotechnology Information
Monodon monoceros	13	mitochondria	National Center for Biotechnology Information
Monopterus albus	13	mitochondria	National Center for Biotechnology Information
Monosiga brevicollis	32	mitochondria	National Center for Biotechnology Information
Montipora cactus	13	mitochondria	National Center for Biotechnology Information
Mortierella verticillata	25	mitochondria	National Center for Biotechnology Information
Mugil cephalus	13	mitochondria	National Center for Biotechnology Information
Muntiacus crinifrons	13	mitochondria	National Center for Biotechnology Information
Muntiacus muntjak	13	mitochondria	National Center for Biotechnology Information
Muntiacus reevesi	13	mitochondria	National Center for Biotechnology Information
Mus musculus	13	mitochondria	National Center for Biotechnology Information
Mus musculus domesticus	13	mitochondria	National Center for Biotechnology Information
Mus musculus molossinus	13	mitochondria	National Center for Biotechnology Information
Mustelus manazo	13	mitochondria	National Center for Biotechnology Information
Myctophum affine	13	mitochondria	National Center for Biotechnology Information
Myoxus glis	13	mitochondria	National Center for Biotechnology Information
Myripristis berndti	13	mitochondria	National Center for Biotechnology Information
Mystacina tuberculata	13	mitochondria	National Center for Biotechnology Information
Mytilus edulis	12	mitochondria	National Center for Biotechnology Information
Mytilus galloprovincialis	12	mitochondria	National Center for Biotechnology Information
Myxine glutinosa	13	mitochondria	National Center for Biotechnology Information
Myxocyprinus asiaticus	13	mitochondria	National Center for Biotechnology Information
Naegleria gruberi	46	mitochondria	National Center for Biotechnology Information
Nannospalax ehrenbergi	13	mitochondria	National Center for Biotechnology Information
Nansenia ardesiaca	13	mitochondria	National Center for Biotechnology Information
Narceus annularus	13	mitochondria	National Center for Biotechnology Information
Necator americanus	12	mitochondria	National Center for Biotechnology Information
Neoceratodus forsteri	13	mitochondria	National Center for Biotechnology Information
Neocyttus rhomboidalis	13	mitochondria	National Center for Biotechnology Information
Neomaskellia andropogonis	13	mitochondria	National Center for Biotechnology Information
Neoscopelus microchir	13	mitochondria	National Center for Biotechnology Information
Nesomachilis australica	13	mitochondria	National Center for Biotechnology Information
Nicotiana tabacum	156	mitochondria	National Center for Biotechnology Information
Ninox novaeseelandiae	13	mitochondria	National Center for Biotechnology Information
Notacanthus chemnitzi	13	mitochondria	National Center for Biotechnology Information
Notoryctes typhlops	13	mitochondria	National Center for Biotechnology Information
Numida meleagris	13	mitochondria	National Center for Biotechnology Information
Nycticebus coucang	13	mitochondria	National Center for Biotechnology Information
Ochotona collaris	13	mitochondria	National Center for Biotechnology Information
Ochotona princeps	13	mitochondria	National Center for Biotechnology Information
Ochromonas danica	44	mitochondria	National Center for Biotechnology Information
Octopus vulgaris	13	mitochondria	National Center for Biotechnology Information
Odobenus rosmarus rosmarus	13	mitochondria	National Center for Biotechnology Information
Oedipina poelzi	13	mitochondria	National Center for Biotechnology Information
Onchocerca volvulus	12	mitochondria	National Center for Biotechnology Information
Oncorhynchus clarkii henshawi	13	mitochondria	National Center for Biotechnology Information
Oncorhynchus mykiss	13	mitochondria	National Center for Biotechnology Information
Oncorhynchus tshawytscha	13	mitochondria	National Center for Biotechnology Information
Onychiurus orientalis	13	mitochondria	National Center for Biotechnology Information
Ophiopholis aculeata	13	mitochondria	National Center for Biotechnology Information
Ophisurus macrorhynchos	13	mitochondria	National Center for Biotechnology Information
Ophiura lutkeni	13	mitochondria	National Center for Biotechnology Information
Opisthoproctus soleatus	13	mitochondria	National Center for Biotechnology Information
Ornithoctonus huwena	13	mitochondria	National Center for Biotechnology Information
Ornithodoros moubata	13	mitochondria	National Center for Biotechnology Information
Ornithodoros porcinus	13	mitochondria	National Center for Biotechnology Information
Ornithorhynchus anatinus	13	mitochondria	National Center for Biotechnology Information
Orycteropus afer	13	mitochondria	National Center for Biotechnology Information
Oryctolagus cuniculus	13	mitochondria	National Center for Biotechnology Information
Oryzias latipes	13	mitochondria	National Center for Biotechnology Information
Osteoglossum bicirrhosum	13	mitochondria	National Center for Biotechnology Information
Ostichthys japonicus	13	mitochondria	National Center for Biotechnology Information
Ostrinia furnacalis	13	mitochondria	National Center for Biotechnology Information
Ostrinia nubilalis	13	mitochondria	National Center for Biotechnology Information
Ovis aries	13	mitochondria	National Center for Biotechnology Information
Pachypsylla venusta	13	mitochondria	National Center for Biotechnology Information
Pagrus auriga	13	mitochondria	National Center for Biotechnology Information
Pagrus major	13	mitochondria	National Center for Biotechnology Information
Pagurus longicarpus	13	mitochondria	National Center for Biotechnology Information
Pan paniscus	13	mitochondria	National Center for Biotechnology Information
Pan troglodytes	13	mitochondria	National Center for Biotechnology Information
Pangasianodon gigas	13	mitochondria	National Center for Biotechnology Information
Pantodon buchholzi	13	mitochondria	National Center for Biotechnology Information
Panulirus japonicus	13	mitochondria	National Center for Biotechnology Information
Papio hamadryas	13	mitochondria	National Center for Biotechnology Information
Paracentrotus lividus	13	mitochondria	National Center for Biotechnology Information
Paragonimus westermani	12	mitochondria	National Center for Biotechnology Information
Paralichthys olivaceus	13	mitochondria	National Center for Biotechnology Information
Paramecium aurelia	46	mitochondria	National Center for Biotechnology Information
Paramesotriton hongkongensis	13	mitochondria	National Center for Biotechnology Information
Paraspadella gotoi	11	mitochondria	National Center for Biotechnology Information
Parazen pacificus	13	mitochondria	National Center for Biotechnology Information
Pedinomonas minor	11	mitochondria	National Center for Biotechnology Information
Pelodiscus sinensis	13	mitochondria	National Center for Biotechnology Information
Pelomedusa subrufa	13	mitochondria	National Center for Biotechnology Information
Penaeus monodon	13	mitochondria	National Center for Biotechnology Information
Penicillium marneffei	25	mitochondria	National Center for Biotechnology Information
Perameles gunnii	13	mitochondria	National Center for Biotechnology Information
Percopsis transmontana	13	mitochondria	National Center for Biotechnology Information
Periplaneta fuliginosa	13	mitochondria	National Center for Biotechnology Information
Petromyzon marinus	13	mitochondria	National Center for Biotechnology Information
Petroscirtes breviceps	13	mitochondria	National Center for Biotechnology Information
Phaeognathus hubrichti	13	mitochondria	National Center for Biotechnology Information
Phascogale tapoatafa	13	mitochondria	National Center for Biotechnology Information
Phenacogrammus interruptus	13	mitochondria	National Center for Biotechnology Information
Philaenus spumarius	13	mitochondria	National Center for Biotechnology Information
Phoca vitulina	13	mitochondria	National Center for Biotechnology Information
Phocoena phocoena	13	mitochondria	National Center for Biotechnology Information
Physarum polycephalum	20	mitochondria	National Center for Biotechnology Information
Physeter catodon	13	mitochondria	National Center for Biotechnology Information
Physiculus japonicus	13	mitochondria	National Center for Biotechnology Information
Phytophthora infestans	40	mitochondria	National Center for Biotechnology Information
Pichia canadensis	18	mitochondria	National Center for Biotechnology Information
Pipistrellus abramus	13	mitochondria	National Center for Biotechnology Information
Pisaster ochraceus	13	mitochondria	National Center for Biotechnology Information
Platanista minor	13	mitochondria	National Center for Biotechnology Information
Platichthys bicoloratus	13	mitochondria	National Center for Biotechnology Information
Platynereis dumerilii	13	mitochondria	National Center for Biotechnology Information
Platytroctes apus	13	mitochondria	National Center for Biotechnology Information
Plecoglossus altivelis	13	mitochondria	National Center for Biotechnology Information
Plethodon cinereus	13	mitochondria	National Center for Biotechnology Information
Plethodon elongatus	13	mitochondria	National Center for Biotechnology Information
Plethodon petraeus	13	mitochondria	National Center for Biotechnology Information
Podospora anserina	53	mitochondria	National Center for Biotechnology Information
Podura aquatica	13	mitochondria	National Center for Biotechnology Information
Pogona vitticeps	13	mitochondria	National Center for Biotechnology Information
Pollicipes polymerus	13	mitochondria	National Center for Biotechnology Information
Polymixia japonica	13	mitochondria	National Center for Biotechnology Information
Polymixia lowei	13	mitochondria	National Center for Biotechnology Information
Polyodon spathula	13	mitochondria	National Center for Biotechnology Information
Polypedates megacephalus	11	mitochondria	National Center for Biotechnology Information
Polypterus ornatipinnis	13	mitochondria	National Center for Biotechnology Information
Polypterus senegalus senegalus	13	mitochondria	National Center for Biotechnology Information
Polysphondylium pallidum	42	mitochondria	National Center for Biotechnology Information
Pongo pygmaeus	13	mitochondria	National Center for Biotechnology Information
Pongo pygmaeus abelii	13	mitochondria	National Center for Biotechnology Information
Pontoporia blainvillei	13	mitochondria	National Center for Biotechnology Information
Porichthys myriaster	13	mitochondria	National Center for Biotechnology Information
Poromitra oscitans	13	mitochondria	National Center for Biotechnology Information
Porphyra purpurea	31	mitochondria	National Center for Biotechnology Information
Portunus trituberculatus	13	mitochondria	National Center for Biotechnology Information
Potorous tridactylus	13	mitochondria	National Center for Biotechnology Information
Procavia capensis	13	mitochondria	National Center for Biotechnology Information
Protopterus dolloi	13	mitochondria	National Center for Biotechnology Information
Prototheca wickerhamii	36	mitochondria	National Center for Biotechnology Information
Psephurus gladius	13	mitochondria	National Center for Biotechnology Information
Pseudenoclonium akinetum	72	mitochondria	National Center for Biotechnology Information
Pseudobagrus tokiensis	13	mitochondria	National Center for Biotechnology Information
Pseudocarcinus gigas	13	mitochondria	National Center for Biotechnology Information
Pseudocheirus peregrinus	13	mitochondria	National Center for Biotechnology Information
Pseudotriton ruber	13	mitochondria	National Center for Biotechnology Information
Pterocaesio tile	13	mitochondria	National Center for Biotechnology Information
Pterocnemia pennata	13	mitochondria	National Center for Biotechnology Information
Pterodroma brevirostris	13	mitochondria	National Center for Biotechnology Information
Pteronarcys princeps	13	mitochondria	National Center for Biotechnology Information
Pteropus dasymallus	13	mitochondria	National Center for Biotechnology Information
Pteropus scapulatus	13	mitochondria	National Center for Biotechnology Information
Pterothrissus gissu	13	mitochondria	National Center for Biotechnology Information
Pupa strigosa	13	mitochondria	National Center for Biotechnology Information
Pylaiella littoralis	52	mitochondria	National Center for Biotechnology Information
Pyrocoelia rufa	13	mitochondria	National Center for Biotechnology Information
Raja porosa	13	mitochondria	National Center for Biotechnology Information
Raja radiata	13	mitochondria	National Center for Biotechnology Information
Rana nigromaculata	13	mitochondria	National Center for Biotechnology Information
Ranodon sibiricus	13	mitochondria	National Center for Biotechnology Information
Rattus norvegicus	13	mitochondria	National Center for Biotechnology Information
Reclinomonas americana	67	mitochondria	National Center for Biotechnology Information
Retropinna retropinna	13	mitochondria	National Center for Biotechnology Information
Rhacophorus schlegelii	13	mitochondria	National Center for Biotechnology Information
Rhea americana	13	mitochondria	National Center for Biotechnology Information
Rhinatrema bivittatum	13	mitochondria	National Center for Biotechnology Information
Rhineura floridana	13	mitochondria	National Center for Biotechnology Information
Rhinoceros unicornis	13	mitochondria	National Center for Biotechnology Information
Rhinolophus monoceros	13	mitochondria	National Center for Biotechnology Information
Rhinolophus pumilus	13	mitochondria	National Center for Biotechnology Information
Rhipicephalus sanguineus	13	mitochondria	National Center for Biotechnology Information
Rhizophydium sp. 136	37	mitochondria	National Center for Biotechnology Information
Rhizopus oryzae	24	mitochondria	National Center for Biotechnology Information
Rhodomonas salina	44	mitochondria	National Center for Biotechnology Information
Rhyacichthys aspro	13	mitochondria	National Center for Biotechnology Information
Rhyacotriton variegatus	13	mitochondria	National Center for Biotechnology Information
Rhyncholestes raphanurus	13	mitochondria	National Center for Biotechnology Information
Roboastra europaea	13	mitochondria	National Center for Biotechnology Information
Rondeletia loricata	13	mitochondria	National Center for Biotechnology Information
Saccharomyces cerevisiae	19	mitochondria	National Center for Biotechnology Information
Saccharomyces servazzii	12	mitochondria	National Center for Biotechnology Information
Saccopharynx lavenbergi	13	mitochondria	National Center for Biotechnology Information
Salangichthys microdon	13	mitochondria	National Center for Biotechnology Information
Salanx ariakensis	13	mitochondria	National Center for Biotechnology Information
Salarias fasciatus	13	mitochondria	National Center for Biotechnology Information
Salmo salar	13	mitochondria	National Center for Biotechnology Information
Salvelinus alpinus	13	mitochondria	National Center for Biotechnology Information
Salvelinus fontinalis	13	mitochondria	National Center for Biotechnology Information
Saprolegnia ferax	43	mitochondria	National Center for Biotechnology Information
Sarcocheilichthys variegatus microoculus	13	mitochondria	National Center for Biotechnology Information
Sardinops melanostictus	13	mitochondria	National Center for Biotechnology Information
Sargocentron rubrum	13	mitochondria	National Center for Biotechnology Information
Satyrichthys amiscus	13	mitochondria	National Center for Biotechnology Information
Saurida undosquamis	13	mitochondria	National Center for Biotechnology Information
Scaphirhynchus cf. albus	13	mitochondria	National Center for Biotechnology Information
Sceloporus occidentalis	13	mitochondria	National Center for Biotechnology Information
Scenedesmus obliquus	20	mitochondria	National Center for Biotechnology Information
Schistosoma japonicum	12	mitochondria	National Center for Biotechnology Information
Schistosoma mansoni	12	mitochondria	National Center for Biotechnology Information
Schistosoma mekongi	12	mitochondria	National Center for Biotechnology Information
Schizaphis graminum	13	mitochondria	National Center for Biotechnology Information
Schizophyllum commune	20	mitochondria	National Center for Biotechnology Information
Schizosaccharomyces japonicus	10	mitochondria	National Center for Biotechnology Information
Schizosaccharomyces octosporus	14	mitochondria	National Center for Biotechnology Information
Schizosaccharomyces pombe	10	mitochondria	National Center for Biotechnology Information
Sciurus vulgaris	13	mitochondria	National Center for Biotechnology Information
Scleropages formosus	13	mitochondria	National Center for Biotechnology Information
Scolecomorphus vittatus	13	mitochondria	National Center for Biotechnology Information
Scomber scombrus	13	mitochondria	National Center for Biotechnology Information
Scopelogadus mizolepis	13	mitochondria	National Center for Biotechnology Information
Scutigera coleoptrata	13	mitochondria	National Center for Biotechnology Information
Scyliorhinus canicula	13	mitochondria	National Center for Biotechnology Information
Sebastes schlegeli	13	mitochondria	National Center for Biotechnology Information
Shinisaurus crocodilurus	13	mitochondria	National Center for Biotechnology Information
Siphonodentalium lobatum	13	mitochondria	National Center for Biotechnology Information
Sminthopsis douglasi	13	mitochondria	National Center for Biotechnology Information
Smithornis sharpei	13	mitochondria	National Center for Biotechnology Information
Smittium culisetae	31	mitochondria	National Center for Biotechnology Information
Sorex unguiculatus	13	mitochondria	National Center for Biotechnology Information
Spadella cephaloptera	11	mitochondria	National Center for Biotechnology Information
Speleonectes tulumensis	13	mitochondria	National Center for Biotechnology Information
Sphenodon punctatus	12	mitochondria	National Center for Biotechnology Information
Spizellomyces punctatus(chr1)	31	mitochondria	National Center for Biotechnology Information
Squalus acanthias	13	mitochondria	National Center for Biotechnology Information
Squilla mantis	13	mitochondria	National Center for Biotechnology Information
Steinernema carpocapsae	12	mitochondria	National Center for Biotechnology Information
Stephanolepis cirrhifer	13	mitochondria	National Center for Biotechnology Information
Stereochilus marginatus	13	mitochondria	National Center for Biotechnology Information
Strigops habroptilus	13	mitochondria	National Center for Biotechnology Information
Strongylocentrotus purpuratus	13	mitochondria	National Center for Biotechnology Information
Strongyloides stercoralis	12	mitochondria	National Center for Biotechnology Information
Struthio camelus	13	mitochondria	National Center for Biotechnology Information
Sufflamen fraenatus	13	mitochondria	National Center for Biotechnology Information
Sundasalanx mekongensis	13	mitochondria	National Center for Biotechnology Information
Sus scrofa	13	mitochondria	National Center for Biotechnology Information
Synaphobranchus kaupii	13	mitochondria	National Center for Biotechnology Information
Tachyglossus aculeatus	13	mitochondria	National Center for Biotechnology Information
Taenia asiatica	12	mitochondria	National Center for Biotechnology Information
Taenia crassiceps	12	mitochondria	National Center for Biotechnology Information
Taenia solium	12	mitochondria	National Center for Biotechnology Information
Takifugu rubripes	13	mitochondria	National Center for Biotechnology Information
Talpa europaea	13	mitochondria	National Center for Biotechnology Information
Tamandua tetradactyla	13	mitochondria	National Center for Biotechnology Information
Tapirus terrestris	13	mitochondria	National Center for Biotechnology Information
Tarsipes rostratus	13	mitochondria	National Center for Biotechnology Information
Tarsius bancanus	13	mitochondria	National Center for Biotechnology Information
Teratoscincus keyserlingii	13	mitochondria	National Center for Biotechnology Information
Terebratalia transversa	13	mitochondria	National Center for Biotechnology Information
Terebratulina retusa	13	mitochondria	National Center for Biotechnology Information
Tethya actinia	14	mitochondria	National Center for Biotechnology Information
Tetraclita japonica	13	mitochondria	National Center for Biotechnology Information
Tetrahymena pyriformis	44	mitochondria	National Center for Biotechnology Information
Tetrahymena thermophila	45	mitochondria	National Center for Biotechnology Information
Tetraleurodes acaciae	13	mitochondria	National Center for Biotechnology Information
Tetraodon nigroviridis	13	mitochondria	National Center for Biotechnology Information
Tetrodontophora bielanensis	13	mitochondria	National Center for Biotechnology Information
Theragra chalcogramma	13	mitochondria	National Center for Biotechnology Information
Thermobia domestica	13	mitochondria	National Center for Biotechnology Information
Thorius n. sp. RLM-2004	13	mitochondria	National Center for Biotechnology Information
Thrips imaginis	13	mitochondria	National Center for Biotechnology Information
Thryonomys swinderianus	13	mitochondria	National Center for Biotechnology Information
Thunnus alalunga	13	mitochondria	National Center for Biotechnology Information
Thunnus thynnus thynnus	13	mitochondria	National Center for Biotechnology Information
Thylamys elegans	13	mitochondria	National Center for Biotechnology Information
Thyropygus sp. DVL-2001	13	mitochondria	National Center for Biotechnology Information
Tigriopus japonicus	13	mitochondria	National Center for Biotechnology Information
Tinamus major	13	mitochondria	National Center for Biotechnology Information
Todarodes pacificus	18	mitochondria	National Center for Biotechnology Information
Trachipterus trachypterus	13	mitochondria	National Center for Biotechnology Information
Trachurus japonicus	13	mitochondria	National Center for Biotechnology Information
Trachurus trachurus	13	mitochondria	National Center for Biotechnology Information
Trachypithecus obscurus	13	mitochondria	National Center for Biotechnology Information
Trialeurodes vaporariorum	13	mitochondria	National Center for Biotechnology Information
Triatoma dimidiata	13	mitochondria	National Center for Biotechnology Information
Tribolium castaneum	13	mitochondria	National Center for Biotechnology Information
Trichinella spiralis	13	mitochondria	National Center for Biotechnology Information
Tricholepidion gertschi	13	mitochondria	National Center for Biotechnology Information
Trichosurus vulpecula	13	mitochondria	National Center for Biotechnology Information
Triops cancriformis	13	mitochondria	National Center for Biotechnology Information
Triops longicaudatus	13	mitochondria	National Center for Biotechnology Information
Tupaia belangeri	13	mitochondria	National Center for Biotechnology Information
Typhlonectes natans	13	mitochondria	National Center for Biotechnology Information
Uraeotyphlus cf. oxyurus MW-212	13	mitochondria	National Center for Biotechnology Information
Urechis caupo	13	mitochondria	National Center for Biotechnology Information
Urotrichus talpoides	13	mitochondria	National Center for Biotechnology Information
Ursus americanus	13	mitochondria	National Center for Biotechnology Information
Ursus arctos	13	mitochondria	National Center for Biotechnology Information
Ursus maritimus	13	mitochondria	National Center for Biotechnology Information
Vargula hilgendorfii	13	mitochondria	National Center for Biotechnology Information
Varroa destructor	13	mitochondria	National Center for Biotechnology Information
Venerupis (Ruditapes) philippinarum	12	mitochondria	National Center for Biotechnology Information
Vidua chalybeata	13	mitochondria	National Center for Biotechnology Information
Vombatus ursinus	13	mitochondria	National Center for Biotechnology Information
Xenopus laevis	13	mitochondria	National Center for Biotechnology Information
Xenopus tropicalis	13	mitochondria	National Center for Biotechnology Information
Xiphinema americanum	12	mitochondria	National Center for Biotechnology Information
Yarrowia lipolytica	24	mitochondria	National Center for Biotechnology Information
Zaglossus bruijni	13	mitochondria	National Center for Biotechnology Information
Zenion japonicum	13	mitochondria	National Center for Biotechnology Information
Zenopsis nebulosus	13	mitochondria	National Center for Biotechnology Information
Zeus faber	13	mitochondria	National Center for Biotechnology Information
Zu cristatus	13	mitochondria	National Center for Biotechnology Information
Acholeplasma phage L2	14	phages	National Center for Biotechnology Information
Acidianus filamentus virus 1	40	phages	National Center for Biotechnology Information
Actinoplanes phage phiAsp2	76	phages	National Center for Biotechnology Information
Acyrthosiphon pisum bacteriophage APSE-1	54	phages	National Center for Biotechnology Information
Aeromonas phage 31	247	phages	National Center for Biotechnology Information
Alteromonas phage PM2	22	phages	National Center for Biotechnology Information
Bacillus clarkii bacteriophage BCJA1c	58	phages	National Center for Biotechnology Information
Bacillus phage GA-1	35	phages	National Center for Biotechnology Information
Bacillus phage phi29	27	phages	National Center for Biotechnology Information
Bacillus thuringiensis bacteriophage Bam35c	32	phages	National Center for Biotechnology Information
Bacillus thuringiensis phage GIL16c	31	phages	National Center for Biotechnology Information
Bacteriophage 11b	65	phages	National Center for Biotechnology Information
Bacteriophage 187	77	phages	National Center for Biotechnology Information
Bacteriophage 2638A	57	phages	National Center for Biotechnology Information
Bacteriophage 29	75	phages	National Center for Biotechnology Information
Bacteriophage 37	77	phages	National Center for Biotechnology Information
Bacteriophage 3A	67	phages	National Center for Biotechnology Information
Bacteriophage 42e	79	phages	National Center for Biotechnology Information
Bacteriophage 44RR2.8t	252	phages	National Center for Biotechnology Information
Bacteriophage 47	72	phages	National Center for Biotechnology Information
Bacteriophage 52A	65	phages	National Center for Biotechnology Information
Bacteriophage 53	79	phages	National Center for Biotechnology Information
Bacteriophage 55	77	phages	National Center for Biotechnology Information
Bacteriophage 66	27	phages	National Center for Biotechnology Information
Bacteriophage 69	76	phages	National Center for Biotechnology Information
Bacteriophage 71	72	phages	National Center for Biotechnology Information
Bacteriophage 77	69	phages	National Center for Biotechnology Information
Bacteriophage 85	78	phages	National Center for Biotechnology Information
Bacteriophage 88	72	phages	National Center for Biotechnology Information
Bacteriophage 92	74	phages	National Center for Biotechnology Information
Bacteriophage 933W	80	phages	National Center for Biotechnology Information
Bacteriophage 96	79	phages	National Center for Biotechnology Information
Bacteriophage A118	72	phages	National Center for Biotechnology Information
Bacteriophage Aaphi23	66	phages	National Center for Biotechnology Information
Bacteriophage Aeh1	352	phages	National Center for Biotechnology Information
Bacteriophage B103	17	phages	National Center for Biotechnology Information
Bacteriophage B3	59	phages	National Center for Biotechnology Information
Bacteriophage bIL170	64	phages	National Center for Biotechnology Information
Bacteriophage bIL285	62	phages	National Center for Biotechnology Information
Bacteriophage bIL286	61	phages	National Center for Biotechnology Information
Bacteriophage bIL309	56	phages	National Center for Biotechnology Information
Bacteriophage bIL310	29	phages	National Center for Biotechnology Information
Bacteriophage bIL311	22	phages	National Center for Biotechnology Information
Bacteriophage bIL312	27	phages	National Center for Biotechnology Information
Bacteriophage D3112	55	phages	National Center for Biotechnology Information
Bacteriophage EJ-1	73	phages	National Center for Biotechnology Information
Bacteriophage EW	77	phages	National Center for Biotechnology Information
Bacteriophage Felix 01	247	phages	National Center for Biotechnology Information
Bacteriophage G1	214	phages	National Center for Biotechnology Information
Bacteriophage HK620	58	phages	National Center for Biotechnology Information
Bacteriophage HK97	61	phages	National Center for Biotechnology Information
Bacteriophage IN93	35	phages	National Center for Biotechnology Information
Bacteriophage K139	44	phages	National Center for Biotechnology Information
Bacteriophage KS7	56	phages	National Center for Biotechnology Information
Bacteriophage KVP40	381	phages	National Center for Biotechnology Information
Bacteriophage L-413C	40	phages	National Center for Biotechnology Information
Bacteriophage lambda	71	phages	National Center for Biotechnology Information
Bacteriophage Mx8	86	phages	National Center for Biotechnology Information
Bacteriophage N15	60	phages	National Center for Biotechnology Information
Bacteriophage P27	58	phages	National Center for Biotechnology Information
Bacteriophage P4	14	phages	National Center for Biotechnology Information
Bacteriophage phBC6A51	75	phages	National Center for Biotechnology Information
Bacteriophage phBC6A52	49	phages	National Center for Biotechnology Information
Bacteriophage phi AT3	55	phages	National Center for Biotechnology Information
Bacteriophage phi CTX	47	phages	National Center for Biotechnology Information
Bacteriophage phi ETA	66	phages	National Center for Biotechnology Information
Bacteriophage phi JL001	90	phages	National Center for Biotechnology Information
Bacteriophage phi LC3	51	phages	National Center for Biotechnology Information
Bacteriophage phi1026b	83	phages	National Center for Biotechnology Information
Bacteriophage phi-105	51	phages	National Center for Biotechnology Information
Bacteriophage phi3626	50	phages	National Center for Biotechnology Information
Bacteriophage phi-BT1	55	phages	National Center for Biotechnology Information
Bacteriophage phi-C31	53	phages	National Center for Biotechnology Information
Bacteriophage phiE125	71	phages	National Center for Biotechnology Information
Bacteriophage phig1e	50	phages	National Center for Biotechnology Information
Bacteriophage phiKMV	48	phages	National Center for Biotechnology Information
Bacteriophage phiKO2	64	phages	National Center for Biotechnology Information
Bacteriophage phiMFV1	15	phages	National Center for Biotechnology Information
Bacteriophage phiYeO3-12	59	phages	National Center for Biotechnology Information
Bacteriophage PSP3	42	phages	National Center for Biotechnology Information
Bacteriophage PT1028	22	phages	National Center for Biotechnology Information
Bacteriophage PY54	67	phages	National Center for Biotechnology Information
Bacteriophage r1t	50	phages	National Center for Biotechnology Information
Bacteriophage RM 378	146	phages	National Center for Biotechnology Information
Bacteriophage ROSA	74	phages	National Center for Biotechnology Information
Bacteriophage sk1	56	phages	National Center for Biotechnology Information
Bacteriophage SPBc2	185	phages	National Center for Biotechnology Information
Bacteriophage S-PM2	239	phages	National Center for Biotechnology Information
Bacteriophage SPP1	106	phages	National Center for Biotechnology Information
Bacteriophage T3	55	phages	National Center for Biotechnology Information
Bacteriophage T5	162	phages	National Center for Biotechnology Information
Bacteriophage Tuc2009	56	phages	National Center for Biotechnology Information
Bacteriophage VfO3K6	10	phages	National Center for Biotechnology Information
Bacteriophage VT2-Sa	83	phages	National Center for Biotechnology Information
Bacteriophage VWB	61	phages	National Center for Biotechnology Information
Bacteriophage WPhi	44	phages	National Center for Biotechnology Information
Bacteriophage X2	77	phages	National Center for Biotechnology Information
Bordetella phage BIP-1	48	phages	National Center for Biotechnology Information
Bordetella phage BMP-1	47	phages	National Center for Biotechnology Information
Bordetella phage BPP-1	49	phages	National Center for Biotechnology Information
Burkholderia cenocepacia phage Bcep1	71	phages	National Center for Biotechnology Information
Burkholderia cenocepacia phage BcepB1A	58	phages	National Center for Biotechnology Information
Burkholderia cenocepacia phage BcepMu	53	phages	National Center for Biotechnology Information
Burkholderia cepacia complex phage BcepC6B	46	phages	National Center for Biotechnology Information
Burkholderia cepacia phage Bcep22	78	phages	National Center for Biotechnology Information
Burkholderia cepacia phage Bcep43	65	phages	National Center for Biotechnology Information
Burkholderia cepacia phage Bcep781	66	phages	National Center for Biotechnology Information
Burkholderia cepacia phage BcepNazgul	75	phages	National Center for Biotechnology Information
Chlamydia psittaci bacteriophage chp1	12	phages	National Center for Biotechnology Information
Coliphage alpha3	10	phages	National Center for Biotechnology Information
Coliphage ID11	11	phages	National Center for Biotechnology Information
Coliphage phiK	10	phages	National Center for Biotechnology Information
Coliphage phiX174	11	phages	National Center for Biotechnology Information
Cyanophage P60	80	phages	National Center for Biotechnology Information
Cyanophage P-SSM2	329	phages	National Center for Biotechnology Information
Cyanophage P-SSM4	198	phages	National Center for Biotechnology Information
Cyanophage P-SSP7	53	phages	National Center for Biotechnology Information
Enterobacteria phage 186	46	phages	National Center for Biotechnology Information
Enterobacteria phage epsilon15	49	phages	National Center for Biotechnology Information
Enterobacteria phage G4	11	phages	National Center for Biotechnology Information
Enterobacteria phage HK022	57	phages	National Center for Biotechnology Information
Enterobacteria phage If1	10	phages	National Center for Biotechnology Information
Enterobacteria phage Ike	10	phages	National Center for Biotechnology Information
Enterobacteria phage M13	10	phages	National Center for Biotechnology Information
Enterobacteria phage Mu	55	phages	National Center for Biotechnology Information
Enterobacteria phage P1	110	phages	National Center for Biotechnology Information
Enterobacteria phage P2	43	phages	National Center for Biotechnology Information
Enterobacteria phage P22	72	phages	National Center for Biotechnology Information
Enterobacteria phage PRD1	22	phages	National Center for Biotechnology Information
Enterobacteria phage RB43	292	phages	National Center for Biotechnology Information
Enterobacteria phage RB49	274	phages	National Center for Biotechnology Information
Enterobacteria phage RB69	273	phages	National Center for Biotechnology Information
Enterobacteria phage S13	12	phages	National Center for Biotechnology Information
Enterobacteria phage Sf6	66	phages	National Center for Biotechnology Information
Enterobacteria phage SP6	52	phages	National Center for Biotechnology Information
Enterobacteria phage T1	78	phages	National Center for Biotechnology Information
Enterobacteria phage T4	278	phages	National Center for Biotechnology Information
Enterobacteria phage T7	60	phages	National Center for Biotechnology Information
Haemophilus phage HP1	42	phages	National Center for Biotechnology Information
Haemophilus phage HP2	37	phages	National Center for Biotechnology Information
Halovirus HF2	114	phages	National Center for Biotechnology Information
Lactobacillus bacteriophage phi adh	63	phages	National Center for Biotechnology Information
Lactobacillus casei bacteriophage A2	61	phages	National Center for Biotechnology Information
Lactobacillus johnsonii prophage Lj928	50	phages	National Center for Biotechnology Information
Lactobacillus johnsonii prophage Lj965	46	phages	National Center for Biotechnology Information
Lactobacillus plantarum bacteriophage LP65	165	phages	National Center for Biotechnology Information
Lactobacillus plantarum bacteriophage phiJL-1	46	phages	National Center for Biotechnology Information
Lactococcus lactis bacteriophage TP901-1	56	phages	National Center for Biotechnology Information
Lactococcus lactis bacteriophage ul36	58	phages	National Center for Biotechnology Information
Lactococcus phage BK5-T	63	phages	National Center for Biotechnology Information
Lactococcus phage c2	39	phages	National Center for Biotechnology Information
Lactococcus phage P335	49	phages	National Center for Biotechnology Information
Listeria phage 2389	59	phages	National Center for Biotechnology Information
Listonella pelagia phage phiHSIC	47	phages	National Center for Biotechnology Information
Methanobacterium phage psiM2	32	phages	National Center for Biotechnology Information
Methanothermobacter wolfeii prophage psiM100	35	phages	National Center for Biotechnology Information
Mycobacteriophage Barnyard	109	phages	National Center for Biotechnology Information
Mycobacteriophage Bxb1	86	phages	National Center for Biotechnology Information
Mycobacteriophage Bxz1	225	phages	National Center for Biotechnology Information
Mycobacteriophage Bxz2	86	phages	National Center for Biotechnology Information
Mycobacteriophage Che8	112	phages	National Center for Biotechnology Information
Mycobacteriophage Che9c	84	phages	National Center for Biotechnology Information
Mycobacteriophage Che9d	111	phages	National Center for Biotechnology Information
Mycobacteriophage CJW1	141	phages	National Center for Biotechnology Information
Mycobacteriophage Corndog	122	phages	National Center for Biotechnology Information
Mycobacteriophage D29	79	phages	National Center for Biotechnology Information
Mycobacteriophage Omega	237	phages	National Center for Biotechnology Information
Mycobacteriophage PG1	100	phages	National Center for Biotechnology Information
Mycobacteriophage Rosebush	90	phages	National Center for Biotechnology Information
Mycobacteriophage TM4	89	phages	National Center for Biotechnology Information
Mycobacterium phage L5	85	phages	National Center for Biotechnology Information
Mycoplasma arthritidis bacteriophage MAV1	15	phages	National Center for Biotechnology Information
Mycoplasma virus P1	11	phages	National Center for Biotechnology Information
Phage phi 4795	48	phages	National Center for Biotechnology Information
Phage phiMH2K	11	phages	National Center for Biotechnology Information
Propionibacterium phage phiB5	10	phages	National Center for Biotechnology Information
Pseudomonas aeruginosa bacteriophage PaP2	58	phages	National Center for Biotechnology Information
Pseudomonas aeruginosa phage F116	70	phages	National Center for Biotechnology Information
Pseudomonas aeruginosa phage PaP3	71	phages	National Center for Biotechnology Information
Pseudomonas phage D3	95	phages	National Center for Biotechnology Information
Pseudomonas phage gh-1	42	phages	National Center for Biotechnology Information
Pseudomonas phage Pf1	14	phages	National Center for Biotechnology Information
Pseudomonas phage phiKZ	306	phages	National Center for Biotechnology Information
Ralstonia phage p12J	10	phages	National Center for Biotechnology Information
Roseophage SIO1	34	phages	National Center for Biotechnology Information
Salmonella typhimurium bacteriophage ES18	79	phages	National Center for Biotechnology Information
Salmonella typhimurium bacteriophage ST104	63	phages	National Center for Biotechnology Information
Salmonella typhimurium bacteriophage ST64T	65	phages	National Center for Biotechnology Information
Salmonella typhimurium phage ST64B	56	phages	National Center for Biotechnology Information
Shigella flexneri bacteriophage V	53	phages	National Center for Biotechnology Information
Sinorhizobium meliloti phage PBC5	83	phages	National Center for Biotechnology Information
Spiroplasma phage 1-C74	13	phages	National Center for Biotechnology Information
Spiroplasma phage 1-R8A2B	12	phages	National Center for Biotechnology Information
Staphylococcus aureus bacteriophage PVL	62	phages	National Center for Biotechnology Information
Staphylococcus aureus phage phi 11	53	phages	National Center for Biotechnology Information
Staphylococcus aureus phage phi 12	49	phages	National Center for Biotechnology Information
Staphylococcus aureus phage phi 13	49	phages	National Center for Biotechnology Information
Staphylococcus aureus phage phiP68	22	phages	National Center for Biotechnology Information
Staphylococcus aureus prophage phiPV83	65	phages	National Center for Biotechnology Information
Staphylococcus aureus temperate phage phiSLT	61	phages	National Center for Biotechnology Information
Staphylococcus phage 44AHJD	21	phages	National Center for Biotechnology Information
Staphylococcus phage K	115	phages	National Center for Biotechnology Information
Staphylococcus phage phiN315	65	phages	National Center for Biotechnology Information
Staphylococcus phage Twort	195	phages	National Center for Biotechnology Information
Streptococcus mitis phage SM1	56	phages	National Center for Biotechnology Information
Streptococcus phage C1	20	phages	National Center for Biotechnology Information
Streptococcus phage Cp-1	28	phages	National Center for Biotechnology Information
Streptococcus pneumoniae bacteriophage MM1	53	phages	National Center for Biotechnology Information
Streptococcus pyogenes phage 315.1	56	phages	National Center for Biotechnology Information
Streptococcus pyogenes phage 315.2	60	phages	National Center for Biotechnology Information
Streptococcus pyogenes phage 315.3	52	phages	National Center for Biotechnology Information
Streptococcus pyogenes phage 315.4	64	phages	National Center for Biotechnology Information
Streptococcus pyogenes phage 315.5	55	phages	National Center for Biotechnology Information
Streptococcus pyogenes phage 315.6	51	phages	National Center for Biotechnology Information
Streptococcus thermophilus bacteriophage 2972	44	phages	National Center for Biotechnology Information
Streptococcus thermophilus bacteriophage 7201	46	phages	National Center for Biotechnology Information
Streptococcus thermophilus bacteriophage DT1	45	phages	National Center for Biotechnology Information
Streptococcus thermophilus bacteriophage Sfi11	53	phages	National Center for Biotechnology Information
Streptococcus thermophilus bacteriophage Sfi19	45	phages	National Center for Biotechnology Information
Streptococcus thermophilus bacteriophage Sfi21	50	phages	National Center for Biotechnology Information
Streptococcus thermophilus temperate bacteriophage O1205	57	phages	National Center for Biotechnology Information
Stx1 converting bacteriophage	167	phages	National Center for Biotechnology Information
Stx2 converting bacteriophage I	166	phages	National Center for Biotechnology Information
Stx2 converting bacteriophage II	170	phages	National Center for Biotechnology Information
Sulfolobus islandicus filamentous virus	72	phages	National Center for Biotechnology Information
Sulfolobus spindle-shaped virus 1	32	phages	National Center for Biotechnology Information
Sulfolobus spindle-shaped virus 2	34	phages	National Center for Biotechnology Information
Sulfolobus spindle-shaped virus Kamchatka-1	31	phages	National Center for Biotechnology Information
Sulfolobus spindle-shaped virus Ragged Hills	37	phages	National Center for Biotechnology Information
Sulfolobus tengchongensis spindle-shaped virus STSV1	74	phages	National Center for Biotechnology Information
SVTS2 plectrovirus	13	phages	National Center for Biotechnology Information
Temperate phage PhiNIH1.1	55	phages	National Center for Biotechnology Information
Vibrio cholerae O139 fs1 phage	15	phages	National Center for Biotechnology Information
Vibrio cholerae phage KSF-1phi	12	phages	National Center for Biotechnology Information
Vibrio cholerae phage VGJphi	13	phages	National Center for Biotechnology Information
Vibrio harveyi bacteriophage VHML	57	phages	National Center for Biotechnology Information
Vibrio phage VSK	14	phages	National Center for Biotechnology Information
Vibriophage VP2	47	phages	National Center for Biotechnology Information
Vibriophage VP4	21	phages	National Center for Biotechnology Information
Vibriophage VP5	48	phages	National Center for Biotechnology Information
Vibriophage VpV262	67	phages	National Center for Biotechnology Information
Virus PhiCh1	98	phages	National Center for Biotechnology Information
Xanthomonas campestris pv. pelargonii phage Xp15	84	phages	National Center for Biotechnology Information
Xanthomonas oryzae bacteriophage Xp10	60	phages	National Center for Biotechnology Information
Yersinia pestis phage phiA1122	50	phages	National Center for Biotechnology Information
Adiatum capillus-veneris	87	plastids	National Center for Biotechnology Information
Amborella trichopoda	86	plastids	National Center for Biotechnology Information
Anthoceros formosae	90	plastids	National Center for Biotechnology Information
Arabidopsis thaliana	87	plastids	National Center for Biotechnology Information
Atropa belladonna	87	plastids	National Center for Biotechnology Information
Calycanthus floridus var. glaucus	88	plastids	National Center for Biotechnology Information
Chaetosphaeridium globosum	98	plastids	National Center for Biotechnology Information
Chlamydomonas reinhardtii	69	plastids	National Center for Biotechnology Information
Chlorella vulgaris	174	plastids	National Center for Biotechnology Information
Cucumis sativus	85	plastids	National Center for Biotechnology Information
Cyanidioschyzon merolae	207	plastids	National Center for Biotechnology Information
Cyanidium caldarium	197	plastids	National Center for Biotechnology Information
Cyanophora paradoxa cyanelle	149	plastids	National Center for Biotechnology Information
Eimeria tenella	28	plastids	National Center for Biotechnology Information
Epifagus virginiana	25	plastids	National Center for Biotechnology Information
Euglena gracilis	66	plastids	National Center for Biotechnology Information
Euglena longa	46	plastids	National Center for Biotechnology Information
Gracilaria tenuistipitata var. liui	203	plastids	National Center for Biotechnology Information
Guillardia theta	147	plastids	National Center for Biotechnology Information
Huperzia lucidula	87	plastids	National Center for Biotechnology Information
Lotus corniculatus var. japonicus	82	plastids	National Center for Biotechnology Information
Marchantia polymorpha	89	plastids	National Center for Biotechnology Information
Mesostigma viride	105	plastids	National Center for Biotechnology Information
Nephroselmis olivacea	155	plastids	National Center for Biotechnology Information
Nicotiana tabacum	101	plastids	National Center for Biotechnology Information
Nymphaea alba	89	plastids	National Center for Biotechnology Information
Odontella sinensis	140	plastids	National Center for Biotechnology Information
Oenothera elata subsp. hookeri	117	plastids	National Center for Biotechnology Information
Oryza nivara	119	plastids	National Center for Biotechnology Information
Oryza sativa (japonica cultivar-group)	108	plastids	National Center for Biotechnology Information
Panax ginseng	87	plastids	National Center for Biotechnology Information
Physcomitrella patens subsp. patens	85	plastids	National Center for Biotechnology Information
Pinus koraiensis	164	plastids	National Center for Biotechnology Information
Pinus thunbergii	159	plastids	National Center for Biotechnology Information
Porphyra purpurea	209	plastids	National Center for Biotechnology Information
Psilotum nudum	101	plastids	National Center for Biotechnology Information
Saccharum hybrid cultivar SP-80-3280	97	plastids	National Center for Biotechnology Information
Saccharum officinarum	117	plastids	National Center for Biotechnology Information
Spinacia oleracea	98	plastids	National Center for Biotechnology Information
Toxoplasma gondii	26	plastids	National Center for Biotechnology Information
Triticum aestivum	83	plastids	National Center for Biotechnology Information
Zea mays	111	plastids	National Center for Biotechnology Information
Achromobacter denitrificans pEST4011	61	prokaryotic plasmids	National Center for Biotechnology Information
Achromobacter xylosoxidans pA81	100	prokaryotic plasmids	National Center for Biotechnology Information
Acidianus ambivalens pDL10	10	prokaryotic plasmids	National Center for Biotechnology Information
Acidithiobacillus caldus pTC-F14	16	prokaryotic plasmids	National Center for Biotechnology Information
Acidithiobacillus ferrooxidans pTF5	13	prokaryotic plasmids	National Center for Biotechnology Information
Acinetobacter baumannii pMAC	11	prokaryotic plasmids	National Center for Biotechnology Information
Acinetobacter sp. SUN pRAY	10	prokaryotic plasmids	National Center for Biotechnology Information
Actinobacillus actinomycetemcomitans pVT745	36	prokaryotic plasmids	National Center for Biotechnology Information
Actinobacillus pleuropneumoniae pMS260	10	prokaryotic plasmids	National Center for Biotechnology Information
Actinobacillus porcitonsillarum pKMA1467	10	prokaryotic plasmids	National Center for Biotechnology Information
Aeromonas punctata pFBAOT6	92	prokaryotic plasmids	National Center for Biotechnology Information
Agrobacterium rhizogenes pRi1724	173	prokaryotic plasmids	National Center for Biotechnology Information
Agrobacterium tumefaciens C58 AT	543	prokaryotic plasmids	National Center for Biotechnology Information
Agrobacterium tumefaciens C58 AT	547	prokaryotic plasmids	National Center for Biotechnology Information
Agrobacterium tumefaciens C58 Ti	193	prokaryotic plasmids	National Center for Biotechnology Information
Agrobacterium tumefaciens C58 Ti	198	prokaryotic plasmids	National Center for Biotechnology Information
Agrobacterium tumefaciens pAgK84	36	prokaryotic plasmids	National Center for Biotechnology Information
Agrobacterium tumefaciens pTi-SAKURA	195	prokaryotic plasmids	National Center for Biotechnology Information
Agrobacterium tumefaciens Ti	157	prokaryotic plasmids	National Center for Biotechnology Information
Aquifex aeolicus VF5 ece1	31	prokaryotic plasmids	National Center for Biotechnology Information
Azoarcus sp. EbN1 1	272	prokaryotic plasmids	National Center for Biotechnology Information
Azoarcus sp. EbN1 2	194	prokaryotic plasmids	National Center for Biotechnology Information
Bacillus anthracis A2012 pXO1	204	prokaryotic plasmids	National Center for Biotechnology Information
Bacillus anthracis A2012 pXO2	104	prokaryotic plasmids	National Center for Biotechnology Information
Bacillus anthracis 'Ames Ancestor' pXO1	204	prokaryotic plasmids	National Center for Biotechnology Information
Bacillus anthracis 'Ames Ancestor' pXO2	104	prokaryotic plasmids	National Center for Biotechnology Information
Bacillus anthracis pX01	142	prokaryotic plasmids	National Center for Biotechnology Information
Bacillus anthracis pX02	84	prokaryotic plasmids	National Center for Biotechnology Information
Bacillus cereus ATCC 10987 pBc10987	241	prokaryotic plasmids	National Center for Biotechnology Information
Bacillus cereus ATCC 14579 pBClin15	21	prokaryotic plasmids	National Center for Biotechnology Information
Bacillus cereus E33L pE33L466	430	prokaryotic plasmids	National Center for Biotechnology Information
Bacillus cereus E33L pE33L54	54	prokaryotic plasmids	National Center for Biotechnology Information
Bacillus cereus E33L pE33L9	10	prokaryotic plasmids	National Center for Biotechnology Information
Bacillus licheniformis pFL5	11	prokaryotic plasmids	National Center for Biotechnology Information
Bacillus megaterium pBM400	51	prokaryotic plasmids	National Center for Biotechnology Information
Bacillus methanolicus pBM19	15	prokaryotic plasmids	National Center for Biotechnology Information
Bacillus mycoides pDx14.2	14	prokaryotic plasmids	National Center for Biotechnology Information
Bacillus sphaericus pLG	23	prokaryotic plasmids	National Center for Biotechnology Information
Bacillus subtilis p1414	13	prokaryotic plasmids	National Center for Biotechnology Information
Bacillus thuringiensis pGI3	11	prokaryotic plasmids	National Center for Biotechnology Information
Bacillus thuringiensis serovar konkukian 97-27 pBT9727	80	prokaryotic plasmids	National Center for Biotechnology Information
Bacteroides fragilis NCTC 9343 pBF9343	47	prokaryotic plasmids	National Center for Biotechnology Information
Bacteroides fragilis YCH46 pBFY46	47	prokaryotic plasmids	National Center for Biotechnology Information
Bacteroides thetaiotaomicron VPI-5482 p5482	38	prokaryotic plasmids	National Center for Biotechnology Information
Beet leafhopper transmitted virescence phytoplasma pBLTVA-1	11	prokaryotic plasmids	National Center for Biotechnology Information
Bifidobacterium longum pDOJH10L	10	prokaryotic plasmids	National Center for Biotechnology Information
Borrelia burgdorferi B31 cp26	29	prokaryotic plasmids	National Center for Biotechnology Information
Borrelia burgdorferi B31 cp32-1	42	prokaryotic plasmids	National Center for Biotechnology Information
Borrelia burgdorferi B31 cp32-3	45	prokaryotic plasmids	National Center for Biotechnology Information
Borrelia burgdorferi B31 cp32-4	44	prokaryotic plasmids	National Center for Biotechnology Information
Borrelia burgdorferi B31 cp32-6	42	prokaryotic plasmids	National Center for Biotechnology Information
Borrelia burgdorferi B31 cp32-7	44	prokaryotic plasmids	National Center for Biotechnology Information
Borrelia burgdorferi B31 cp32-8	43	prokaryotic plasmids	National Center for Biotechnology Information
Borrelia burgdorferi B31 cp32-9	35	prokaryotic plasmids	National Center for Biotechnology Information
Borrelia burgdorferi B31 cp9	11	prokaryotic plasmids	National Center for Biotechnology Information
Borrelia burgdorferi B31 lp17	23	prokaryotic plasmids	National Center for Biotechnology Information
Borrelia burgdorferi B31 lp21	11	prokaryotic plasmids	National Center for Biotechnology Information
Borrelia burgdorferi B31 lp25	29	prokaryotic plasmids	National Center for Biotechnology Information
Borrelia burgdorferi B31 lp28-1	26	prokaryotic plasmids	National Center for Biotechnology Information
Borrelia burgdorferi B31 lp28-2	32	prokaryotic plasmids	National Center for Biotechnology Information
Borrelia burgdorferi B31 lp28-3	37	prokaryotic plasmids	National Center for Biotechnology Information
Borrelia burgdorferi B31 lp28-4	43	prokaryotic plasmids	National Center for Biotechnology Information
Borrelia burgdorferi B31 lp36	51	prokaryotic plasmids	National Center for Biotechnology Information
Borrelia burgdorferi B31 lp38	48	prokaryotic plasmids	National Center for Biotechnology Information
Borrelia burgdorferi B31 lp54	76	prokaryotic plasmids	National Center for Biotechnology Information
Borrelia burgdorferi B31 lp56	71	prokaryotic plasmids	National Center for Biotechnology Information
Borrelia burgdorferi cp18-2	31	prokaryotic plasmids	National Center for Biotechnology Information
Borrelia burgdorferi lp16.9	14	prokaryotic plasmids	National Center for Biotechnology Information
Borrelia garinii PBi cp26	26	prokaryotic plasmids	National Center for Biotechnology Information
Borrelia garinii PBi lp54	74	prokaryotic plasmids	National Center for Biotechnology Information
Caedibacter taeniospiralis pKAP298	57	prokaryotic plasmids	National Center for Biotechnology Information
Campylobacter coli pCC31	50	prokaryotic plasmids	National Center for Biotechnology Information
Campylobacter jejuni pTet	44	prokaryotic plasmids	National Center for Biotechnology Information
Campylobacter jejuni pTet	49	prokaryotic plasmids	National Center for Biotechnology Information
Campylobacter jejuni pVir	52	prokaryotic plasmids	National Center for Biotechnology Information
Chlamydophila psittaci pCpA1	10	prokaryotic plasmids	National Center for Biotechnology Information
Citrobacter freundii pCTX-M3	105	prokaryotic plasmids	National Center for Biotechnology Information
Clostridium acetobutylicum ATCC 824 pSOL1	176	prokaryotic plasmids	National Center for Biotechnology Information
Clostridium perfringens 13 pCP13	63	prokaryotic plasmids	National Center for Biotechnology Information
Clostridium perfringens pBCNF5603	36	prokaryotic plasmids	National Center for Biotechnology Information
Clostridium tetani E88 pE88	59	prokaryotic plasmids	National Center for Biotechnology Information
Corynebacterium diphtheriae pNG2	16	prokaryotic plasmids	National Center for Biotechnology Information
Corynebacterium efficiens pCE2	15	prokaryotic plasmids	National Center for Biotechnology Information
Corynebacterium efficiens pCE3	41	prokaryotic plasmids	National Center for Biotechnology Information
Corynebacterium glutamicum pGA2	15	prokaryotic plasmids	National Center for Biotechnology Information
Corynebacterium glutamicum pTET3	27	prokaryotic plasmids	National Center for Biotechnology Information
Corynebacterium glutamicum R-plasmid pAG1	19	prokaryotic plasmids	National Center for Biotechnology Information
Corynebacterium glutamicum R-plasmid pCG4	31	prokaryotic plasmids	National Center for Biotechnology Information
Corynebacterium jeikeium pA501	22	prokaryotic plasmids	National Center for Biotechnology Information
Corynebacterium jeikeium pA505	11	prokaryotic plasmids	National Center for Biotechnology Information
Corynebacterium jeikeium pB85766	16	prokaryotic plasmids	National Center for Biotechnology Information
Corynebacterium jeikeium pK64	15	prokaryotic plasmids	National Center for Biotechnology Information
Corynebacterium jeikeium pKW4	16	prokaryotic plasmids	National Center for Biotechnology Information
Corynebacterium striatum pTP10	42	prokaryotic plasmids	National Center for Biotechnology Information
Coxiella burnetii QpDV	34	prokaryotic plasmids	National Center for Biotechnology Information
Coxiella burnetii QpH1	37	prokaryotic plasmids	National Center for Biotechnology Information
Coxiella burnetii RSA 493 pQpH1	36	prokaryotic plasmids	National Center for Biotechnology Information
Cupriavidus necator megaplasmid pHG1	420	prokaryotic plasmids	National Center for Biotechnology Information
Deinococcus radiodurans R1 CP1	39	prokaryotic plasmids	National Center for Biotechnology Information
Deinococcus radiodurans R1 MP1	146	prokaryotic plasmids	National Center for Biotechnology Information
Delftia acidovorans pUO1	69	prokaryotic plasmids	National Center for Biotechnology Information
Desulfotalea psychrophila LSv54 large	101	prokaryotic plasmids	National Center for Biotechnology Information
Desulfotalea psychrophila LSv54 small	17	prokaryotic plasmids	National Center for Biotechnology Information
Desulfovibrio vulgaris subsp. vulgaris Hildenborough megaplasmid	152	prokaryotic plasmids	National Center for Biotechnology Information
Enterobacter aerogenes R751	68	prokaryotic plasmids	National Center for Biotechnology Information
Enterococcus faecalis pAM373	49	prokaryotic plasmids	National Center for Biotechnology Information
Enterococcus faecalis pCF10	57	prokaryotic plasmids	National Center for Biotechnology Information
Enterococcus faecalis V583 pTEF1	72	prokaryotic plasmids	National Center for Biotechnology Information
Enterococcus faecalis V583 pTEF2	62	prokaryotic plasmids	National Center for Biotechnology Information
Enterococcus faecalis V583 pTEF3	18	prokaryotic plasmids	National Center for Biotechnology Information
Enterococcus faecium pRUM	32	prokaryotic plasmids	National Center for Biotechnology Information
Erwinia amylovora pEA29	21	prokaryotic plasmids	National Center for Biotechnology Information
Erwinia amylovora pEL60	68	prokaryotic plasmids	National Center for Biotechnology Information
Erwinia amylovora pEU30	25	prokaryotic plasmids	National Center for Biotechnology Information
Erwinia pyrifoliae pEP36	32	prokaryotic plasmids	National Center for Biotechnology Information
Erwinia sp. Ejp 556 pEJ30	22	prokaryotic plasmids	National Center for Biotechnology Information
Escherichia coli O157:H7 pO157	85	prokaryotic plasmids	National Center for Biotechnology Information
Escherichia coli p1658/97	141	prokaryotic plasmids	National Center for Biotechnology Information
Escherichia coli pAPEC-O2-R	119	prokaryotic plasmids	National Center for Biotechnology Information
Escherichia coli pB171	80	prokaryotic plasmids	National Center for Biotechnology Information
Escherichia coli pC15-1a	100	prokaryotic plasmids	National Center for Biotechnology Information
Escherichia coli R721	92	prokaryotic plasmids	National Center for Biotechnology Information
Frankia sp. CpI1 pFQ12	20	prokaryotic plasmids	National Center for Biotechnology Information
Geobacillus kaustophilus HTA426 pHTA426	42	prokaryotic plasmids	National Center for Biotechnology Information
Gluconobacter oxydans 621H pGOX1	163	prokaryotic plasmids	National Center for Biotechnology Information
Gluconobacter oxydans 621H pGOX2	29	prokaryotic plasmids	National Center for Biotechnology Information
Gluconobacter oxydans 621H pGOX3	18	prokaryotic plasmids	National Center for Biotechnology Information
Gluconobacter oxydans 621H pGOX4	18	prokaryotic plasmids	National Center for Biotechnology Information
Gordonia westfalica pKB1	105	prokaryotic plasmids	National Center for Biotechnology Information
Haemophilus influenzae biotype aegyptius pF3028	34	prokaryotic plasmids	National Center for Biotechnology Information
Haemophilus influenzae biotype aegyptius pF3031	33	prokaryotic plasmids	National Center for Biotechnology Information
Haloarcula marismortui ATCC 43049 pNG100	36	prokaryotic plasmids	National Center for Biotechnology Information
Haloarcula marismortui ATCC 43049 pNG200	42	prokaryotic plasmids	National Center for Biotechnology Information
Haloarcula marismortui ATCC 43049 pNG300	40	prokaryotic plasmids	National Center for Biotechnology Information
Haloarcula marismortui ATCC 43049 pNG400	51	prokaryotic plasmids	National Center for Biotechnology Information
Haloarcula marismortui ATCC 43049 pNG500	131	prokaryotic plasmids	National Center for Biotechnology Information
Haloarcula marismortui ATCC 43049 pNG600	166	prokaryotic plasmids	National Center for Biotechnology Information
Haloarcula marismortui ATCC 43049 pNG700	362	prokaryotic plasmids	National Center for Biotechnology Information
Halobacterium salinarum NRC-1 pNRC100	176	prokaryotic plasmids	National Center for Biotechnology Information
Halobacterium salinarum NRC-1 pNRC200	371	prokaryotic plasmids	National Center for Biotechnology Information
Helicobacter pylori pAL202	15	prokaryotic plasmids	National Center for Biotechnology Information
Helicobacter pylori pHel4	15	prokaryotic plasmids	National Center for Biotechnology Information
Helicobacter pylori pHel5	15	prokaryotic plasmids	National Center for Biotechnology Information
Klebsiella pneumoniae pLVPK	251	prokaryotic plasmids	National Center for Biotechnology Information
Lactobacillus acidophilus pLA103	15	prokaryotic plasmids	National Center for Biotechnology Information
Lactobacillus brevis pRH45II	12	prokaryotic plasmids	National Center for Biotechnology Information
Lactobacillus casei pRC18	24	prokaryotic plasmids	National Center for Biotechnology Information
Lactobacillus fermentum pLME300	18	prokaryotic plasmids	National Center for Biotechnology Information
Lactobacillus helveticus pLH1	13	prokaryotic plasmids	National Center for Biotechnology Information
Lactobacillus plantarum p256	10	prokaryotic plasmids	National Center for Biotechnology Information
Lactobacillus plantarum WCFS1 pWCFS103	43	prokaryotic plasmids	National Center for Biotechnology Information
Lactobacillus sakei pRV500	13	prokaryotic plasmids	National Center for Biotechnology Information
Lactobacillus salivarius subsp. salivarius pSF118-20	27	prokaryotic plasmids	National Center for Biotechnology Information
Lactobacillus salivarius subsp. salivarius pSF118-44	51	prokaryotic plasmids	National Center for Biotechnology Information
Lactococcus lactis pMRC01	63	prokaryotic plasmids	National Center for Biotechnology Information
Lactococcus lactis pSRQ900	11	prokaryotic plasmids	National Center for Biotechnology Information
Lactococcus lactis subsp. cremoris pNZ4000	45	prokaryotic plasmids	National Center for Biotechnology Information
Lactococcus lactis subsp. lactis pAH82	17	prokaryotic plasmids	National Center for Biotechnology Information
Legionella pneumophila Lens pLPL	56	prokaryotic plasmids	National Center for Biotechnology Information
Legionella pneumophila Paris pLPP	139	prokaryotic plasmids	National Center for Biotechnology Information
Leptospirillum ferrooxidans p49879.1	32	prokaryotic plasmids	National Center for Biotechnology Information
Leptospirillum ferrooxidans p49879.2	33	prokaryotic plasmids	National Center for Biotechnology Information
Leuconostoc citreum pLC22R	10	prokaryotic plasmids	National Center for Biotechnology Information
Listeria innocua Clip11262 pLI100	75	prokaryotic plasmids	National Center for Biotechnology Information
Listonella anguillarum pJM1	57	prokaryotic plasmids	National Center for Biotechnology Information
Mesorhizobium loti MAFF303099 pMLa	320	prokaryotic plasmids	National Center for Biotechnology Information
Mesorhizobium loti MAFF303099 pMLb	209	prokaryotic plasmids	National Center for Biotechnology Information
Methanococcus maripaludis pURB500	18	prokaryotic plasmids	National Center for Biotechnology Information
Methanothermobacter thermautotrophicus pFV1	13	prokaryotic plasmids	National Center for Biotechnology Information
Methanothermobacter thermautotrophicus pFZ1	11	prokaryotic plasmids	National Center for Biotechnology Information
Micrococcus sp. 28 pSD10	51	prokaryotic plasmids	National Center for Biotechnology Information
Micromonospora rosaria pMR2	13	prokaryotic plasmids	National Center for Biotechnology Information
Microscilla sp. PRE1 pSD15	64	prokaryotic plasmids	National Center for Biotechnology Information
Mycobacterium celatum pCLP	18	prokaryotic plasmids	National Center for Biotechnology Information
Mycobacterium ulcerans pMUM001	81	prokaryotic plasmids	National Center for Biotechnology Information
Natronomonas pharaonis DSM 2160 plasmid PL131	125	prokaryotic plasmids	National Center for Biotechnology Information
Natronomonas pharaonis DSM 2160 plasmid PL23	36	prokaryotic plasmids	National Center for Biotechnology Information
Nocardia farcinica IFM 10152 pNF1	160	prokaryotic plasmids	National Center for Biotechnology Information
Nocardia farcinica IFM 10152 pNF2	93	prokaryotic plasmids	National Center for Biotechnology Information
Nostoc sp. PCC 7120 pCC7120alpha	386	prokaryotic plasmids	National Center for Biotechnology Information
Nostoc sp. PCC 7120 pCC7120beta	186	prokaryotic plasmids	National Center for Biotechnology Information
Nostoc sp. PCC 7120 pCC7120delta	66	prokaryotic plasmids	National Center for Biotechnology Information
Nostoc sp. PCC 7120 pCC7120epsilon	31	prokaryotic plasmids	National Center for Biotechnology Information
Nostoc sp. PCC 7120 pCC7120gamma	90	prokaryotic plasmids	National Center for Biotechnology Information
Novosphingobium aromaticivorans pNL1	186	prokaryotic plasmids	National Center for Biotechnology Information
Oligotropha carboxidovorans pHCG3	125	prokaryotic plasmids	National Center for Biotechnology Information
Pediococcus pentosaceus pMD136	24	prokaryotic plasmids	National Center for Biotechnology Information
Pediococcus pentosaceus pMD136	24	prokaryotic plasmids	National Center for Biotechnology Information
Photobacterium profundum SS9 pPBPR1	67	prokaryotic plasmids	National Center for Biotechnology Information
Propionibacterium jensenii pLME106	10	prokaryotic plasmids	National Center for Biotechnology Information
Proteus vulgaris pPvu1	10	prokaryotic plasmids	National Center for Biotechnology Information
Proteus vulgaris Rts1	300	prokaryotic plasmids	National Center for Biotechnology Information
Pseudomonas aeruginosa Rms149	52	prokaryotic plasmids	National Center for Biotechnology Information
Pseudomonas alcaligenes pRA2	29	prokaryotic plasmids	National Center for Biotechnology Information
Pseudomonas putida pDTG1	90	prokaryotic plasmids	National Center for Biotechnology Information
Pseudomonas putida pWW0	139	prokaryotic plasmids	National Center for Biotechnology Information
Pseudomonas resinovorans pCAR1	190	prokaryotic plasmids	National Center for Biotechnology Information
Pseudomonas sp. ADP pADP-1	104	prokaryotic plasmids	National Center for Biotechnology Information
Pseudomonas sp. ND6 pND6-1	102	prokaryotic plasmids	National Center for Biotechnology Information
Pseudomonas syringae pv. maculicola pFKN	26	prokaryotic plasmids	National Center for Biotechnology Information
Pseudomonas syringae pv. maculicola pPMA4326A	50	prokaryotic plasmids	National Center for Biotechnology Information
Pseudomonas syringae pv. maculicola pPMA4326B	29	prokaryotic plasmids	National Center for Biotechnology Information
Pseudomonas syringae pv. maculicola pPMA4326C	10	prokaryotic plasmids	National Center for Biotechnology Information
Pseudomonas syringae pv. syringae pPSR1	55	prokaryotic plasmids	National Center for Biotechnology Information
Pseudomonas syringae pv. tomato DC3000 pDC3000A	67	prokaryotic plasmids	National Center for Biotechnology Information
Pseudomonas syringae pv. tomato DC3000 pDC3000B	70	prokaryotic plasmids	National Center for Biotechnology Information
Ralstonia eutropha JMP134 pJP4	87	prokaryotic plasmids	National Center for Biotechnology Information
Ralstonia metallidurans CH34 pMOL28	112	prokaryotic plasmids	National Center for Biotechnology Information
Ralstonia metallidurans CH34 pMOL30	177	prokaryotic plasmids	National Center for Biotechnology Information
Ralstonia solanacearum GMI1000 pGMI1000MP	1676	prokaryotic plasmids	National Center for Biotechnology Information
Ralstonia solanacearum pJTPS1	15	prokaryotic plasmids	National Center for Biotechnology Information
Rhizobium etli p42d	347	prokaryotic plasmids	National Center for Biotechnology Information
Rhizobium sp. NGR234 pNGR234a	418	prokaryotic plasmids	National Center for Biotechnology Information
Rhodococcus equi p103	64	prokaryotic plasmids	National Center for Biotechnology Information
Rhodococcus equi pREAT701 (p33701)	64	prokaryotic plasmids	National Center for Biotechnology Information
Rhodococcus erythropolis pBD2	212	prokaryotic plasmids	National Center for Biotechnology Information
Rickettsia felis URRWXCal2 pRF	68	prokaryotic plasmids	National Center for Biotechnology Information
Rickettsia felis URRWXCal2 pRFdelta	44	prokaryotic plasmids	National Center for Biotechnology Information
Ruegeria sp. PR1b pSD20	52	prokaryotic plasmids	National Center for Biotechnology Information
Ruegeria sp. PR1b pSD25	133	prokaryotic plasmids	National Center for Biotechnology Information
Salinibacter ruber DSM 13855 plasmid pSR35	32	prokaryotic plasmids	National Center for Biotechnology Information
Salmonella enterica subsp. enterica serovar Choleraesuis pKDSC50	48	prokaryotic plasmids	National Center for Biotechnology Information
Salmonella enterica subsp. enterica serovar Choleraesuis SC-B67 pSC138	170	prokaryotic plasmids	National Center for Biotechnology Information
Salmonella enterica subsp. enterica serovar Choleraesuis SC-B67 pSCV50	51	prokaryotic plasmids	National Center for Biotechnology Information
Salmonella enterica subsp. enterica serovar Typhi CT18 pHCM1	235	prokaryotic plasmids	National Center for Biotechnology Information
Salmonella enterica subsp. enterica serovar Typhi CT18 pHCM2	128	prokaryotic plasmids	National Center for Biotechnology Information
Salmonella typhi R27	207	prokaryotic plasmids	National Center for Biotechnology Information
Salmonella typhimurium LT2 pSLT	102	prokaryotic plasmids	National Center for Biotechnology Information
Salmonella typhimurium pU302L	103	prokaryotic plasmids	National Center for Biotechnology Information
Salmonella typhimurium R64	135	prokaryotic plasmids	National Center for Biotechnology Information
Serratia entomophila pADAP	92	prokaryotic plasmids	National Center for Biotechnology Information
Serratia marcescens R478	291	prokaryotic plasmids	National Center for Biotechnology Information
Shewanella oneidensis MR-1 pMR-1	148	prokaryotic plasmids	National Center for Biotechnology Information
Shigella flexneri 2a 301 pCP301	261	prokaryotic plasmids	National Center for Biotechnology Information
Shigella flexneri pWR501	293	prokaryotic plasmids	National Center for Biotechnology Information
Silicibacter pomeroyi DSS-3 megaplasmid	442	prokaryotic plasmids	National Center for Biotechnology Information
Sinorhizobium meliloti 1021 pSymA	1294	prokaryotic plasmids	National Center for Biotechnology Information
Sinorhizobium meliloti 1021 pSymB	1570	prokaryotic plasmids	National Center for Biotechnology Information
Sodalis glossinidius pSG1	64	prokaryotic plasmids	National Center for Biotechnology Information
Sodalis glossinidius pSG1	64	prokaryotic plasmids	National Center for Biotechnology Information
Sodalis glossinidius pSG2	20	prokaryotic plasmids	National Center for Biotechnology Information
Sodalis glossinidius pSG2	20	prokaryotic plasmids	National Center for Biotechnology Information
Sodalis glossinidius pSG3	19	prokaryotic plasmids	National Center for Biotechnology Information
Spiroplasma citri pBJS-O	10	prokaryotic plasmids	National Center for Biotechnology Information
Spiroplasma kunkelii CR2-3x pSKU146	18	prokaryotic plasmids	National Center for Biotechnology Information
Staphylococcus aureus pETB	50	prokaryotic plasmids	National Center for Biotechnology Information
Staphylococcus aureus pLW043	58	prokaryotic plasmids	National Center for Biotechnology Information
Staphylococcus aureus pMW2	27	prokaryotic plasmids	National Center for Biotechnology Information
Staphylococcus aureus pSK41	44	prokaryotic plasmids	National Center for Biotechnology Information
Staphylococcus aureus pUB101	25	prokaryotic plasmids	National Center for Biotechnology Information
Staphylococcus aureus subsp. aureus MSSA476 pSAS	19	prokaryotic plasmids	National Center for Biotechnology Information
Staphylococcus aureus subsp. aureus Mu50 VRSAp	34	prokaryotic plasmids	National Center for Biotechnology Information
Staphylococcus aureus subsp. aureus N315 pN315	31	prokaryotic plasmids	National Center for Biotechnology Information
Staphylococcus epidermidis ATCC 12228 pSE-12228-04	16	prokaryotic plasmids	National Center for Biotechnology Information
Staphylococcus epidermidis ATCC 12228 pSE-12228-05	22	prokaryotic plasmids	National Center for Biotechnology Information
Staphylococcus epidermidis ATCC 12228 pSE-12228-06	11	prokaryotic plasmids	National Center for Biotechnology Information
Staphylococcus epidermidis pSK639	11	prokaryotic plasmids	National Center for Biotechnology Information
Staphylococcus epidermidis RP62A pSERP	32	prokaryotic plasmids	National Center for Biotechnology Information
Staphylococcus haemolyticus JCSC1435 pSHaeC	11	prokaryotic plasmids	National Center for Biotechnology Information
Staphylococcus sciuri pSCFS1	14	prokaryotic plasmids	National Center for Biotechnology Information
Staphylococcus warneri pPI-1	32	prokaryotic plasmids	National Center for Biotechnology Information
Streptococcus pyogenes pSM19035	35	prokaryotic plasmids	National Center for Biotechnology Information
Streptomyces albulus pNO33	16	prokaryotic plasmids	National Center for Biotechnology Information
Streptomyces avermitilis MA-4680 SAP1	96	prokaryotic plasmids	National Center for Biotechnology Information
Streptomyces coelicolor A3(2) SCP1	351	prokaryotic plasmids	National Center for Biotechnology Information
Streptomyces coelicolor A3(2) SCP2	34	prokaryotic plasmids	National Center for Biotechnology Information
Streptomyces lividans SLP2	42	prokaryotic plasmids	National Center for Biotechnology Information
Streptomyces rochei pSLA2-L	141	prokaryotic plasmids	National Center for Biotechnology Information
Streptomyces sp. EN27 pEN2701	13	prokaryotic plasmids	National Center for Biotechnology Information
Streptomyces sp. F11 pFP11	37	prokaryotic plasmids	National Center for Biotechnology Information
Streptomyces sp. FQ1 pFP1	44	prokaryotic plasmids	National Center for Biotechnology Information
Streptomyces violaceoruber pSV2	111	prokaryotic plasmids	National Center for Biotechnology Information
Sulfolobus islandicus pARN3	40	prokaryotic plasmids	National Center for Biotechnology Information
Sulfolobus islandicus pHEN7	11	prokaryotic plasmids	National Center for Biotechnology Information
Sulfolobus islandicus pHVE14	54	prokaryotic plasmids	National Center for Biotechnology Information
Sulfolobus islandicus pING1	38	prokaryotic plasmids	National Center for Biotechnology Information
Sulfolobus islandicus pKEF9	41	prokaryotic plasmids	National Center for Biotechnology Information
Sulfolobus neozealandicus pORA1	13	prokaryotic plasmids	National Center for Biotechnology Information
Sulfolobus sp. NOB8H2 pNOB8	52	prokaryotic plasmids	National Center for Biotechnology Information
Sulfolobus tengchongensis pTC	27	prokaryotic plasmids	National Center for Biotechnology Information
Synechococcus elongatus PCC 7942 pANL	59	prokaryotic plasmids	National Center for Biotechnology Information
Synechocystis sp. PCC 6803 pSYSA	106	prokaryotic plasmids	National Center for Biotechnology Information
Synechocystis sp. PCC 6803 pSYSG	49	prokaryotic plasmids	National Center for Biotechnology Information
Synechocystis sp. PCC 6803 pSYSM	132	prokaryotic plasmids	National Center for Biotechnology Information
Synechocystis sp. PCC 6803 pSYSX	110	prokaryotic plasmids	National Center for Biotechnology Information
Thermus thermophilus HB27 pTT27	228	prokaryotic plasmids	National Center for Biotechnology Information
Thermus thermophilus HB8 pTT27	251	prokaryotic plasmids	National Center for Biotechnology Information
Thermus thermophilus HB8 pTT8	14	prokaryotic plasmids	National Center for Biotechnology Information
Uncultured bacterium pB10	65	prokaryotic plasmids	National Center for Biotechnology Information
Uncultured bacterium pB4	83	prokaryotic plasmids	National Center for Biotechnology Information
Uncultured bacterium pRSB101	45	prokaryotic plasmids	National Center for Biotechnology Information
Uncultured bacterium pTB11	78	prokaryotic plasmids	National Center for Biotechnology Information
Uncultured eubacterium pIE1115 pIE1115	11	prokaryotic plasmids	National Center for Biotechnology Information
Uncultured eubacterium pIE1130	12	prokaryotic plasmids	National Center for Biotechnology Information
Vibrio fischeri ES114 pES100	55	prokaryotic plasmids	National Center for Biotechnology Information
Vibrio parahaemolyticus pO3K6	10	prokaryotic plasmids	National Center for Biotechnology Information
Vibrio vulnificus YJ016 pYJ016	69	prokaryotic plasmids	National Center for Biotechnology Information
Xanthomonas axonopodis pv. citri 306 pXAC33	42	prokaryotic plasmids	National Center for Biotechnology Information
Xanthomonas axonopodis pv. citri 306 pXAC64	73	prokaryotic plasmids	National Center for Biotechnology Information
Xanthomonas citri pXcB	38	prokaryotic plasmids	National Center for Biotechnology Information
Xylella fastidiosa 9a5c pXF51	64	prokaryotic plasmids	National Center for Biotechnology Information
Yersinia enterocolitica pYVa127/90	75	prokaryotic plasmids	National Center for Biotechnology Information
Yersinia enterocolitica pYVe227	69	prokaryotic plasmids	National Center for Biotechnology Information
Yersinia enterocolitica pYVe8081	67	prokaryotic plasmids	National Center for Biotechnology Information
Yersinia pestis biovar Medievalis 91001 pCD1	85	prokaryotic plasmids	National Center for Biotechnology Information
Yersinia pestis biovar Medievalis 91001 pCRY	30	prokaryotic plasmids	National Center for Biotechnology Information
Yersinia pestis biovar Medievalis 91001 pMT1	122	prokaryotic plasmids	National Center for Biotechnology Information
Yersinia pestis biovar Medievalis 91001 pPCP1	10	prokaryotic plasmids	National Center for Biotechnology Information
Yersinia pestis CO92 pCD1	72	prokaryotic plasmids	National Center for Biotechnology Information
Yersinia pestis CO92 pMT1	101	prokaryotic plasmids	National Center for Biotechnology Information
Yersinia pestis KIM pCD1	68	prokaryotic plasmids	National Center for Biotechnology Information
Yersinia pestis KIM pCD1	68	prokaryotic plasmids	National Center for Biotechnology Information
Yersinia pestis KIM pMT1	102	prokaryotic plasmids	National Center for Biotechnology Information
Yersinia pestis KIM pMT-1	116	prokaryotic plasmids	National Center for Biotechnology Information
Yersinia pestis pG8786	146	prokaryotic plasmids	National Center for Biotechnology Information
Yersinia pestis pYC	12	prokaryotic plasmids	National Center for Biotechnology Information
Yersinia pseudotuberculosis IP 32953 pYptb32953	42	prokaryotic plasmids	National Center for Biotechnology Information
Yersinia pseudotuberculosis IP 32953 pYV	95	prokaryotic plasmids	National Center for Biotechnology Information
Zymomonas mobilis 1	43	prokaryotic plasmids	National Center for Biotechnology Information
Acanthamoeba polyphaga mimivirus	911	viruses	National Center for Biotechnology Information
Adoxophyes honmai nucleopolyhedrovirus	125	viruses	National Center for Biotechnology Information
Adoxophyes orana granulovirus	119	viruses	National Center for Biotechnology Information
African swine fever virus	151	viruses	National Center for Biotechnology Information
Agrotis segetum granulovirus	132	viruses	National Center for Biotechnology Information
Alcelaphine herpesvirus 1	71	viruses	National Center for Biotechnology Information
Amsacta moorei entomopoxvirus	294	viruses	National Center for Biotechnology Information
Ateline herpesvirus 3	73	viruses	National Center for Biotechnology Information
Autographa californica nucleopolyhedrovirus	156	viruses	National Center for Biotechnology Information
Avian infectious bronchitis virus	10	viruses	National Center for Biotechnology Information
Bombyx mori nucleopolyhedrovirus	143	viruses	National Center for Biotechnology Information
Bovine adenovirus A	29	viruses	National Center for Biotechnology Information
Bovine adenovirus B	28	viruses	National Center for Biotechnology Information
Bovine adenovirus D	36	viruses	National Center for Biotechnology Information
Bovine circovirus	11	viruses	National Center for Biotechnology Information
Bovine coronavirus	12	viruses	National Center for Biotechnology Information
Bovine ephemeral fever virus	12	viruses	National Center for Biotechnology Information
Bovine herpesvirus 1	73	viruses	National Center for Biotechnology Information
Bovine herpesvirus 4	79	viruses	National Center for Biotechnology Information
Bovine herpesvirus 5	73	viruses	National Center for Biotechnology Information
Bovine papular stomatitis virus	131	viruses	National Center for Biotechnology Information
Bovine respiratory syncytial virus	11	viruses	National Center for Biotechnology Information
Callitrichine herpesvirus 3	72	viruses	National Center for Biotechnology Information
Camelpox virus	211	viruses	National Center for Biotechnology Information
Canarypox virus	328	viruses	National Center for Biotechnology Information
Canine adenovirus	30	viruses	National Center for Biotechnology Information
Cercopithecine herpesvirus 1	75	viruses	National Center for Biotechnology Information
Cercopithecine herpesvirus 15	80	viruses	National Center for Biotechnology Information
Cercopithecine herpesvirus 17	89	viruses	National Center for Biotechnology Information
Cercopithecine herpesvirus 2	75	viruses	National Center for Biotechnology Information
Cercopithecine herpesvirus 7	72	viruses	National Center for Biotechnology Information
Cercopithecine herpesvirus 8	223	viruses	National Center for Biotechnology Information
Chimpanzee cytomegalovirus	165	viruses	National Center for Biotechnology Information
Choristoneura fumiferana defective nucleopolyhedrovirus	149	viruses	National Center for Biotechnology Information
Choristoneura fumiferana MNPV	146	viruses	National Center for Biotechnology Information
Chrysodeixis chalcites nucleopolyhedrovirus	151	viruses	National Center for Biotechnology Information
Citrus tristeza virus	11	viruses	National Center for Biotechnology Information
Cotesia congregata virus Circle1	11	viruses	National Center for Biotechnology Information
Cotesia congregata virus Circle32	11	viruses	National Center for Biotechnology Information
Cottontail rabbit papillomavirus	10	viruses	National Center for Biotechnology Information
Cowpox virus	233	viruses	National Center for Biotechnology Information
Cryptophlebia leucotreta granulovirus	128	viruses	National Center for Biotechnology Information
Culex nigripalpus baculovirus	109	viruses	National Center for Biotechnology Information
Cydia pomonella granulovirus	143	viruses	National Center for Biotechnology Information
Duck adenovirus A	29	viruses	National Center for Biotechnology Information
Ectocarpus siliculosus virus	240	viruses	National Center for Biotechnology Information
Ectromelia virus	173	viruses	National Center for Biotechnology Information
Epiphyas postvittana nucleopolyhedrovirus	136	viruses	National Center for Biotechnology Information
Equid herpesvirus 1	80	viruses	National Center for Biotechnology Information
Equid herpesvirus 2	79	viruses	National Center for Biotechnology Information
Equid herpesvirus 4	79	viruses	National Center for Biotechnology Information
European elk papillomavirus	15	viruses	National Center for Biotechnology Information
Fowl adenovirus A	39	viruses	National Center for Biotechnology Information
Fowl adenovirus D	29	viruses	National Center for Biotechnology Information
Fowlpox virus	261	viruses	National Center for Biotechnology Information
Frog adenovirus 1	23	viruses	National Center for Biotechnology Information
Frog virus 3	99	viruses	National Center for Biotechnology Information
Gallid herpesvirus 1	76	viruses	National Center for Biotechnology Information
Gallid herpesvirus 2	109	viruses	National Center for Biotechnology Information
Gallid herpesvirus 3	100	viruses	National Center for Biotechnology Information
Grapevine leafroll-associated virus 3	12	viruses	National Center for Biotechnology Information
Grouper iridovirus	98	viruses	National Center for Biotechnology Information
Halovirus HF1	102	viruses	National Center for Biotechnology Information
Helicoverpa armigera nuclear polyhedrosis virus	137	viruses	National Center for Biotechnology Information
Helicoverpa armigera nucleopolyhedrovirus G4	136	viruses	National Center for Biotechnology Information
Helicoverpa zea single nucleocapsid nucleopolyhedrovirus	139	viruses	National Center for Biotechnology Information
Heliothis zea virus 1	154	viruses	National Center for Biotechnology Information
Hepatitis E virus	10	viruses	National Center for Biotechnology Information
Human adenovirus A	29	viruses	National Center for Biotechnology Information
Human adenovirus B	40	viruses	National Center for Biotechnology Information
Human adenovirus C	33	viruses	National Center for Biotechnology Information
Human adenovirus D	30	viruses	National Center for Biotechnology Information
Human adenovirus E	37	viruses	National Center for Biotechnology Information
Human adenovirus F	34	viruses	National Center for Biotechnology Information
Human adenovirus type 11	37	viruses	National Center for Biotechnology Information
Human adenovirus type 35	37	viruses	National Center for Biotechnology Information
Human adenovirus type 7	37	viruses	National Center for Biotechnology Information
Human herpesvirus 1	77	viruses	National Center for Biotechnology Information
Human herpesvirus 2	77	viruses	National Center for Biotechnology Information
Human herpesvirus 3 (strain Dumas)	73	viruses	National Center for Biotechnology Information
Human herpesvirus 4	94	viruses	National Center for Biotechnology Information
Human herpesvirus 5 strain AD169	151	viruses	National Center for Biotechnology Information
Human herpesvirus 5 strain Merlin	165	viruses	National Center for Biotechnology Information
Human herpesvirus 6	123	viruses	National Center for Biotechnology Information
Human herpesvirus 6B	104	viruses	National Center for Biotechnology Information
Human herpesvirus 7	86	viruses	National Center for Biotechnology Information
Human herpesvirus 8	82	viruses	National Center for Biotechnology Information
Human papillomavirus type 41	11	viruses	National Center for Biotechnology Information
Human parainfluenza virus 1	10	viruses	National Center for Biotechnology Information
Human respiratory syncytial virus	11	viruses	National Center for Biotechnology Information
Ictalurid herpesvirus 1	92	viruses	National Center for Biotechnology Information
Infectious spleen and kidney necrosis virus	125	viruses	National Center for Biotechnology Information
Invertebrate iridescent virus 6	468	viruses	National Center for Biotechnology Information
Little cherry virus 2	10	viruses	National Center for Biotechnology Information
Lumpy skin disease virus	156	viruses	National Center for Biotechnology Information
Lymantria dispar nucleopolyhedrovirus	164	viruses	National Center for Biotechnology Information
Lymphocystis disease virus - isolate China	239	viruses	National Center for Biotechnology Information
Lymphocystis disease virus 1	110	viruses	National Center for Biotechnology Information
Macaca fuscata rhadinovirus	171	viruses	National Center for Biotechnology Information
Mamestra configurata nucleopolyhedrovirus A	169	viruses	National Center for Biotechnology Information
Mamestra configurata nucleopolyhedrovirus B	168	viruses	National Center for Biotechnology Information
Melanoplus sanguinipes entomopoxvirus	267	viruses	National Center for Biotechnology Information
Meleagrid herpesvirus 1	101	viruses	National Center for Biotechnology Information
Molluscum contagiosum virus	163	viruses	National Center for Biotechnology Information
Monkeypox virus	191	viruses	National Center for Biotechnology Information
Mule deer poxvirus	169	viruses	National Center for Biotechnology Information
Murid herpesvirus 1	161	viruses	National Center for Biotechnology Information
Murid herpesvirus 2	167	viruses	National Center for Biotechnology Information
Murid herpesvirus 4	81	viruses	National Center for Biotechnology Information
Murine adenovirus A	26	viruses	National Center for Biotechnology Information
Murine hepatitis virus strain A59	11	viruses	National Center for Biotechnology Information
Murine hepatitis virus strain JHM	11	viruses	National Center for Biotechnology Information
Myxoma virus	170	viruses	National Center for Biotechnology Information
Neodiprion lecontei nucleopolyhedrovirus	93	viruses	National Center for Biotechnology Information
Neodiprion sertifer nucleopolyhedrovirus	90	viruses	National Center for Biotechnology Information
Orange-spotted grouper iridovirus	121	viruses	National Center for Biotechnology Information
Orf virus	130	viruses	National Center for Biotechnology Information
Orgyia pseudotsugata multicapsid nucleopolyhedrovirus	152	viruses	National Center for Biotechnology Information
Ostreid herpesvirus 1	127	viruses	National Center for Biotechnology Information
Ovine adenovirus A	21	viruses	National Center for Biotechnology Information
Ovine adenovirus D	30	viruses	National Center for Biotechnology Information
Paramecium bursaria Chlorella virus 1	690	viruses	National Center for Biotechnology Information
Phthorimaea operculella granulovirus	130	viruses	National Center for Biotechnology Information
Plutella xylostella granulovirus	120	viruses	National Center for Biotechnology Information
Pneumonia virus of mice J3666	12	viruses	National Center for Biotechnology Information
Porcine adenovirus A	29	viruses	National Center for Biotechnology Information
Porcine adenovirus C	30	viruses	National Center for Biotechnology Information
Psittacid herpesvirus 1	73	viruses	National Center for Biotechnology Information
Pyrobaculum spherical virus	48	viruses	National Center for Biotechnology Information
Rabbit fibroma virus	165	viruses	National Center for Biotechnology Information
Rachiplusia ou multiple nucleopolyhedrovirus	149	viruses	National Center for Biotechnology Information
Rana tigrina ranavirus	23	viruses	National Center for Biotechnology Information
Regina ranavirus	95	viruses	National Center for Biotechnology Information
Respiratory syncytial virus	10	viruses	National Center for Biotechnology Information
Rock bream iridovirus	100	viruses	National Center for Biotechnology Information
Saimiriine herpesvirus 2	76	viruses	National Center for Biotechnology Information
SARS coronavirus	14	viruses	National Center for Biotechnology Information
Sheeppox virus	148	viruses	National Center for Biotechnology Information
Shrimp white spot syndrome virus	531	viruses	National Center for Biotechnology Information
Simian adenovirus	35	viruses	National Center for Biotechnology Information
Simian adenovirus 21	38	viruses	National Center for Biotechnology Information
Simian adenovirus 25	38	viruses	National Center for Biotechnology Information
Simian adenovirus A	34	viruses	National Center for Biotechnology Information
Simian hemorrhagic fever virus	11	viruses	National Center for Biotechnology Information
Simian-Human immunodeficiency virus	10	viruses	National Center for Biotechnology Information
Singapore grouper iridovirus	162	viruses	National Center for Biotechnology Information
Spodoptera exigua nucleopolyhedrovirus	139	viruses	National Center for Biotechnology Information
Spodoptera litura nucleopolyhedrovirus	141	viruses	National Center for Biotechnology Information
Suid herpesvirus 1	77	viruses	National Center for Biotechnology Information
Sulfolobus islandicus rod-shaped virus 1	45	viruses	National Center for Biotechnology Information
Sulfolobus islandicus rod-shaped virus 2	54	viruses	National Center for Biotechnology Information
Sulfolobus turreted icosahedral virus	36	viruses	National Center for Biotechnology Information
Swinepox virus	150	viruses	National Center for Biotechnology Information
Thermoproteus tenax spherical virus 1	38	viruses	National Center for Biotechnology Information
Tree shrew adenovirus	36	viruses	National Center for Biotechnology Information
Tupaia herpesvirus	158	viruses	National Center for Biotechnology Information
Turkey adenovirus A	24	viruses	National Center for Biotechnology Information
Vaccinia virus	218	viruses	National Center for Biotechnology Information
Vaccinia virus	273	viruses	National Center for Biotechnology Information
Variola virus	197	viruses	National Center for Biotechnology Information
Xestia c-nigrum granulovirus	181	viruses	National Center for Biotechnology Information
Yaba monkey tumor virus	140	viruses	National Center for Biotechnology Information
Yaba-like disease virus	152	viruses	National Center for Biotechnology Information
